# Supplementary material for: The Rattlesnake W Chromosome: A GC-Rich Retroelement Refugium with Retained Gene Function Across Ancient Evolutionary Strata
Source: Genome Biol Evol. 2022 Jul 22;14(9):evac116. doi: 10.1093/gbe/evac116 (PMC9447483; doi:10.1093/gbe/evac116)
Supplement: evac116_Supplementary_Data [file evac116_supplementary_data.zip]

Archive with 5 entries (5 files):
- Supplementary Materials Captions.docx
- Supplementary_Appendix_06.23.22.docx
- SuppTables_combined.pdf
- SuppData_naja_candidate_chrW.xlsx
- SuppFigs_07.04.22.pdf
