# Supplementary material for: The Rattlesnake W Chromosome: A GC-Rich Retroelement Refugium with Retained Gene Function Across Ancient Evolutionary Strata
Source: Genome Biol Evol. 2022 Jul 22;14(9):evac116. doi: 10.1093/gbe/evac116 (PMC9447483; doi:10.1093/gbe/evac116)
Supplement: evac116_Supplementary_Data [file evac116_supplementary_data.zip › SuppData_naja_candidate_chrW.xlsx]

## Sheet: naja_candidate_chrW_log2FM_auto
Naja female (Kf0002) scaffold	scaffold length	female mean read depth	male mean read depth	female normalized read depth	male normalized read depth	log2FM
Super-Scaffold_1000042	2784504	10.45	2.31	0.571663	0.153539	1.89656
Super-Scaffold_1000158	1756740	20.62	3.22	1.12801	0.214025	2.39793
Super-Scaffold_1000223	1300138	18.04	1.4	0.986871	0.0930542	3.40672
Super-Scaffold_1000454	905947	33.05	3.2	1.80799	0.212695	3.08752
Super-Scaffold_1000036	844383	14.9	3.12	0.815098	0.207378	1.97471
Super-Scaffold_1000303	595548	21.5	4.38	1.17615	0.291127	2.01435
Super-Scaffold_1000133	540012	23.14	5.94	1.26586	0.394816	1.68087
Super-Scaffold_1001223	341615	21.81	3.34	1.19311	0.222001	2.42609
Super-Scaffold_1001118	297842	36.77	3.25	2.01149	0.216019	3.21904
120451_obj	296878	17.66	3.59	0.966083	0.238617	2.01745
121009_obj	267649	17.78	3.54	0.972648	0.235294	2.04745
Super-Scaffold_1000512	266957	22.72	6.49	1.24289	0.431373	1.52669
912_subseq_1:253185_obj	253185	16.36	3.45	0.894967	0.229312	1.96452
120207_obj	239606	23.36	3.59	1.2779	0.238617	2.421
Super-Scaffold_1000087	223620	31.54	6.65	1.72538	0.442007	1.96477
Super-Scaffold_1000059	223367	60.97	4.4	3.33534	0.292456	3.51154
121221_obj	217964	59.79	3.53	3.27079	0.234629	3.80118
122229_obj	209119	25.05	3.91	1.37035	0.259887	2.39859
Super-Scaffold_1000712	186300	24.57	4.57	1.34409	0.303755	2.14565
Super-Scaffold_1000196	178995	70.37	14.33	3.84956	0.952476	2.01494
Super-Scaffold_1001188	144989	54.11	4.73	2.96007	0.31439	3.235
Super-Scaffold_1001226	143872	127	3.74	6.94748	0.248588	4.80466
119158_obj	140811	17.4	2.63	0.95186	0.174809	2.44497
Super-Scaffold_1001335	137235	32.03	6.54	1.75219	0.434696	2.01108
118302_obj	122290	20.95	4.99	1.14606	0.331672	1.78886
120549_obj	95698	42.47	3.56	2.3233	0.236623	3.29551
123161_subseq_305142:395652_obj	90511	24.65	2.12	1.34847	0.140911	3.25847
120206_subseq_1:89540_obj	89540	23.96	4	1.31072	0.265869	2.30157
118400_obj	85852	29.84	4.91	1.63239	0.326354	2.32247
119558_obj	71654	18.76	0.65	1.02626	0.0432037	4.57009
120206_subseq_89541:157560_obj	68020	18.21	3.4	0.996171	0.225989	2.14014
118878_obj	65446	17.38	2.07	0.950766	0.137587	2.78874
121427_obj	64129	76.78	9.27	4.20022	0.616152	2.76911
810268_obj	55000	11.56	2.78	0.632385	0.184779	1.775
810269_obj	55000	11.62	3.04	0.635667	0.20206	1.65348
119688_subseq_118882:173046_obj	54165	22.23	3.56	1.21608	0.236623	2.36158
121491_obj	53224	43.48	5.06	2.37856	0.336324	2.82216
123421_obj	51411	39.68	5.45	2.17068	0.362247	2.5831
835_obj	49501	53.51	4.9	2.92724	0.32569	3.16797
391_obj	48648	62.12	2.74	3.39825	0.18212	4.22183
315474_obj	45806	11.19	1.02	0.612144	0.0677966	3.17459
315475_obj	45806	11.16	1.16	0.610503	0.077102	2.98516
113630_obj	44985	80.99	2.64	4.43053	0.175474	4.65815
118666_obj	44608	22.36	4.89	1.22319	0.325025	1.91203
117888_obj	40804	26.06	4.55	1.4256	0.302426	2.23692
117184_obj	40795	30.01	11.65	1.64168	0.774344	1.08413
121607_obj	40719	28.05	4.81	1.53446	0.319708	2.26291
118310_obj	40559	24.4	8.02	1.33479	0.533067	1.32423
121034_obj	38060	50.04	7.69	2.73742	0.511133	2.42104
780_obj	37966	46.85	6.53	2.56291	0.434031	2.56191
117750_obj	37620	43.69	15.14	2.39004	1.00631	1.24796
117369_obj	37463	39.24	8.37	2.14661	0.556331	1.94804
117760_obj	37279	21.06	4.12	1.15208	0.273845	2.07281
115582_obj	37042	28.13	7.67	1.53884	0.509804	1.59383
123278_obj	36844	90.32	10.73	4.94092	0.713194	2.79241
824948_obj	36357	28.31	8.26	1.54869	0.54902	1.49612
824949_obj	36357	27.17	9.64	1.48632	0.640744	1.21393
120103_subseq_178996:214406_obj	35411	31.21	6.26	1.70733	0.416085	2.03679
116202_obj	35065	30.31	2.76	1.6581	0.18345	3.17607
119031_obj	35025	41.3	3.73	2.2593	0.247923	3.18791
113268_obj	34278	18.05	4.42	0.987418	0.293785	1.7489
115942_obj	33101	29.45	8.53	1.61105	0.566966	1.50667
110928_obj	32934	142.78	1.61	7.81072	0.107012	6.18961
721_obj	32019	107.1	17.62	5.85886	1.17115	2.32269
122160_subseq_100482:132094_obj	31613	102.36	4.09	5.59956	0.271851	4.36443
118575_obj	31610	20.13	2.56	1.1012	0.170156	2.69415
118301_obj	31494	22.51	3.85	1.2314	0.255899	2.26665
122037_obj	31251	37.95	3.82	2.07604	0.253905	3.03147
639_obj	30743	78.59	23.71	4.29923	1.57594	1.44787
121300_obj	30675	33.48	7.65	1.83151	0.508475	1.84879
114806_obj	29900	15.68	2.1	0.857768	0.139581	2.61948
115395_obj	29445	28.43	9.6	1.55525	0.638086	1.28533
121904_obj	29410	71.65	19.47	3.91958	1.29412	1.59873
114798_obj	29337	25.29	6.64	1.38348	0.441343	1.64833
122156_obj	29256	43.26	3.56	2.36652	0.236623	3.3221
810_obj	28936	133.36	42.77	7.2954	2.8428	1.35967
114370_obj	28770	34.18	5.57	1.8698	0.370223	2.33642
122771_obj	27796	90.96	14.94	4.97593	0.993021	2.32507
821410_obj	27205	10.02	1.04	0.54814	0.069126	2.98725
821411_obj	27205	10.53	1.03	0.576039	0.0684613	3.07281
822926_obj	27046	11.45	2.7	0.626368	0.179462	1.80333
822927_obj	27046	11.25	2.94	0.615427	0.195414	1.65505
822932_obj	27044	12.33	2.78	0.674508	0.184779	1.86803
822933_obj	27044	11.93	2.56	0.652626	0.170156	1.9394
229962_obj	27006	22.29	8.66	1.21937	0.575607	1.08298
229963_obj	27006	22.09	8.27	1.20842	0.549684	1.13645
229960_obj	26997	23.09	8.95	1.26313	0.594882	1.08633
229961_obj	26997	23.85	8.34	1.3047	0.554337	1.23489
121196_obj	26957	26.9	3.83	1.47155	0.25457	2.53121
112862_obj	26907	27.22	7.38	1.48906	0.490528	1.60199
119975_obj	26507	42.43	6.44	2.32112	0.428049	2.43897
119246_obj	26491	415.7	8.17	22.7407	0.543038	5.38808
553_obj	25892	137.72	11.34	7.53392	0.753739	3.32126
116799_obj	25888	132.68	4.03	7.25821	0.267863	4.76005
428_obj	25745	70.79	28.65	3.87254	1.90429	1.02403
110529_obj	25307	24.69	5.3	1.35066	0.352277	1.93888
117909_obj	25299	25.91	6.1	1.4174	0.40545	1.80565
119793_obj	25296	20.2	3.57	1.10503	0.237288	2.21938
610_obj	24890	71.82	27.46	3.92888	1.82519	1.10607
117927_obj	24864	39.13	7.26	2.14059	0.482552	2.14925
96293_obj	24796	22.35	3.53	1.22265	0.234629	2.38155
119660_obj	24676	21.89	4.98	1.19748	0.331007	1.85507
117729_obj	24671	23.46	5.24	1.28337	0.348288	1.88158
116545_obj	24656	24.5	4.95	1.34026	0.329013	2.0263
355_obj	24590	74.05	25.38	4.05088	1.68694	1.26383
544269_obj	24434	10.46	3.93	0.57221	0.261216	1.1313
544271_obj	24434	10.33	3.99	0.565098	0.265204	1.0914
135880_obj	24112	13.2	5.04	0.722101	0.334995	1.10806
113138_obj	24101	28.57	11.34	1.56291	0.753739	1.0521
115542_obj	24052	21.73	8.31	1.18873	0.552343	1.10579
360_obj	23903	1270.86	215.28	69.5219	14.3091	2.28054
158794_obj	23624	11.83	0.63	0.647155	0.0418744	3.94997
158795_obj	23624	12.13	0.72	0.663567	0.0478564	3.79346
114446_obj	23603	40.6	10.52	2.22101	0.699236	1.66736
117557_obj	23339	27.59	9.34	1.5093	0.620804	1.28167
121032_obj	23163	3824.97	720.48	209.243	47.8883	2.12744
113050_obj	23081	23.95	5.04	1.31018	0.334995	1.96755
111180_obj	22822	26.48	5.21	1.44858	0.346294	2.06457
95899_obj	22676	21.25	2.43	1.16247	0.161515	2.84745
116457_obj	22619	17.4	2.69	0.95186	0.178797	2.41243
100813_obj	22590	19.59	5.12	1.07166	0.340312	1.65492
116867_obj	22547	32.65	11.13	1.78611	0.739781	1.27165
118345_obj	22152	228.97	45.78	12.5257	3.04287	2.04139
117662_obj	21953	471.29	23.7	25.7817	1.57527	4.03267
826590_obj	21823	26.33	5.58	1.44037	0.370887	1.95739
826591_obj	21823	27.51	6.37	1.50492	0.423396	1.82961
118544_obj	21669	22.7	2.2	1.24179	0.146228	3.08613
113192_obj	21568	52.4	5.8	2.86652	0.38551	2.89446
112867_obj	21561	33.82	8.79	1.85011	0.584247	1.66296
113898_obj	21346	20.08	4.51	1.09847	0.299767	1.87358
116857_obj	21307	54.67	20.4	2.9907	1.35593	1.1412
113271_obj	21296	28.7	9.38	1.57002	0.623463	1.33241
108431_obj	21212	29.65	5.37	1.62199	0.356929	2.18406
821416_obj	21109	10.21	1.3	0.558534	0.0864074	2.69242
821417_obj	21109	10.51	1.24	0.574945	0.0824194	2.80237
88290_obj	21103	28.41	6.06	1.55416	0.402792	1.94803
116207_obj	21074	25.61	5.87	1.40098	0.390163	1.84429
88279_obj	21013	26.28	1.06	1.43764	0.0704553	4.35085
118169_obj	20959	46.37	14.69	2.53665	0.976404	1.37738
118150_obj	20693	33.49	11.17	1.83206	0.742439	1.30312
116856_obj	20676	20.08	2.84	1.09847	0.188767	2.54081
120175_obj	20662	840.53	30.19	45.9809	2.00665	4.51817
116198_obj	20640	68.65	5.29	3.75547	0.351612	3.41694
794414_obj	20435	14.16	0.8	0.774617	0.0531738	3.8647
794415_obj	20435	14.27	0.71	0.780635	0.0471918	4.04804
109257_obj	20380	200.66	4.7	10.977	0.312396	5.13497
99213_obj	20320	61.45	14.09	3.3616	0.936524	1.84376
338_obj	20202	80.32	25.79	4.39387	1.71419	1.35797
114475_obj	20169	75.52	18.1	4.13129	1.20306	1.77989
800_obj	20132	123.72	38.09	6.76805	2.53174	1.41861
117150_obj	20058	23.92	4.91	1.30853	0.326354	2.00344
117791_obj	20042	58.74	19.52	3.21335	1.29744	1.30841
122240_obj	19927	42.06	4.67	2.30088	0.310402	2.88997
122488_obj	19893	82.35	21.74	4.50492	1.445	1.64043
118151_obj	19871	66.79	9.11	3.65372	0.605517	2.59313
612_obj	19833	79.64	14.5	4.35667	0.963775	2.17646
118734_obj	19560	47.86	14.84	2.61816	0.986374	1.40835
550490_obj	19516	11.95	1.59	0.65372	0.105683	2.62893
550491_obj	19516	11.69	1.21	0.639497	0.0804254	2.99121
80911_obj	19466	19.54	1.56	1.06893	0.103689	3.36583
117275_obj	19431	55.23	13.25	3.02133	0.880691	1.77848
95900_obj	19361	28.98	11.64	1.58534	0.773679	1.03498
118641_obj	19263	42.06	6.44	2.30088	0.428049	2.42633
96075_obj	19092	24.17	4.37	1.32221	0.290462	2.18653
114341_obj	19082	446.17	4.41	24.4075	0.293121	6.37969
108127_obj	19038	18.71	4.28	1.02352	0.28448	1.84714
111206_obj	18981	25.77	7.09	1.40974	0.471253	1.58085
635_obj	18940	77.48	14.67	4.23851	0.975075	2.11997
111253_obj	18921	22.68	5.69	1.2407	0.378199	1.71394
100803_obj	18882	59.35	7.78	3.24672	0.517115	2.65042
794416_obj	18803	65.41	10.6	3.57823	0.704553	2.34446
794417_obj	18803	65.69	10.95	3.59354	0.727817	2.30376
113143_obj	18724	49.86	17.61	2.72757	1.17049	1.22051
118176_obj	18669	2568.53	7.45	140.51	0.495181	8.1485
117776_obj	18632	33.75	10.72	1.84628	0.712529	1.3736
114452_obj	18568	21.47	8.39	1.17451	0.55766	1.0746
915_obj	18557	130.15	47.69	7.1198	3.16982	1.16743
116718_obj	18270	32.35	6.79	1.76969	0.451313	1.9713
106634_obj	18250	20.26	4.15	1.10832	0.275839	2.00647
122702_obj	18055	93.5	21.78	5.11488	1.44766	1.82098
110986_obj	18017	32.92	2.88	1.80088	0.191426	3.23384
122620_obj	17944	101.43	41.7	5.54869	2.77168	1.00138
114449_obj	17922	20.93	5.96	1.14497	0.396145	1.53121
679_obj	17890	40.23	1.73	2.20077	0.114988	4.25845
808822_obj	17753	6.1	1.22	0.333698	0.0810901	2.04095
808823_obj	17753	6.83	1.31	0.373632	0.0870721	2.10134
809706_obj	17753	6.81	1.61	0.372538	0.107012	1.79961
809708_obj	17753	6.65	1.61	0.363786	0.107012	1.76531
822962_obj	17718	5.97	1.62	0.326586	0.107677	1.60076
822963_obj	17718	6.49	1.45	0.355033	0.0963775	1.88118
822964_obj	17718	6.42	1.29	0.351204	0.0857428	2.03422
822965_obj	17718	6.3	1.57	0.344639	0.104354	1.72361
116018_obj	17681	79.14	15.08	4.32932	1.00233	2.11079
627_obj	17628	85.49	15.78	4.6767	1.04885	2.15668
108208_obj	17401	18.52	1.51	1.01313	0.100366	3.33548
823957_obj	17297	12.04	0.22	0.658643	0.0146228	5.49321
823959_obj	17297	12.73	0.2	0.696389	0.0132935	5.71111
823956_obj	17292	17.96	0.45	0.982495	0.0299103	5.03774
823958_obj	17292	18.03	0.43	0.986324	0.0285809	5.10894
98845_obj	16964	18.19	2.53	0.995077	0.168162	2.56495
116492_obj	16960	22.63	7.96	1.23796	0.529079	1.22641
818566_obj	16941	13.1	5.27	0.71663	0.350282	1.03271
116731_obj	16853	27.91	2.88	1.52681	0.191426	2.99566
116204_obj	16849	28.92	8.27	1.58206	0.549684	1.52513
118131_obj	16819	25.23	8.68	1.3802	0.576936	1.25839
117069_obj	16737	71.19	3.39	3.89442	0.225324	4.11134
117547_obj	16639	37.11	12.55	2.03009	0.834164	1.28314
812_obj	16616	196.75	62.56	10.7631	4.15819	1.37207
794423_obj	16615	11.67	1.82	0.638403	0.12097	2.39981
794424_obj	16615	11.47	2.03	0.627462	0.134929	2.21733
118429_obj	16563	29.87	7.38	1.63403	0.490528	1.73602
110512_obj	16535	24.79	4.46	1.35613	0.296444	2.19366
118189_obj	16471	185.92	3.07	10.1707	0.204055	5.63932
119835_obj	16466	54.53	7.45	2.98304	0.495181	2.59076
116473_obj	16379	152.43	2.92	8.33862	0.194084	5.42505
109252_obj	16336	44.26	3.62	2.42123	0.240611	3.33096
113128_obj	16299	24.75	9.78	1.35394	0.65005	1.05854
119729_obj	16276	193.09	54.46	10.5629	3.61981	1.54502
809702_obj	16260	26.01	6.54	1.42287	0.434696	1.71072
809703_obj	16260	28.71	6.43	1.57057	0.427385	1.87768
823111_obj	16227	26.44	9.8	1.44639	0.651379	1.15089
81066_obj	16202	18.9	2.18	1.03392	0.144899	2.835
119423_obj	16172	29.72	7.78	1.62582	0.517115	1.65261
117180_obj	16171	46.7	8.4	2.5547	0.558325	2.19398
114209_obj	16157	31.44	6.35	1.71991	0.422067	2.02679
113054_obj	16052	40.42	12.89	2.21116	0.856763	1.36784
116295_obj	16037	228.14	36.36	12.4803	2.41675	2.36851
109254_obj	15999	21.77	1.9	1.19092	0.126288	3.23729
121847_obj	15982	87.51	35.03	4.7872	2.32835	1.03987
789260_obj	15969	24.17	9.31	1.32221	0.61881	1.09538
789261_obj	15969	24.84	8.77	1.35886	0.582918	1.22103
101336_obj	15951	20.19	7.35	1.10449	0.488534	1.17684
789788_obj	15927	18.89	7.06	1.03337	0.469259	1.1389
789789_obj	15927	20.3	7.34	1.1105	0.48787	1.18665
82955_obj	15880	24.33	7.17	1.33096	0.47657	1.48171
98673_obj	15870	23.33	8.28	1.27626	0.550349	1.2135
113176_obj	15812	20.01	2.81	1.09464	0.186773	2.5511
119682_obj	15807	18.42	4.57	1.00766	0.303755	1.73003
189782_obj	15763	10.83	0.71	0.592451	0.0471918	3.65009
189783_obj	15763	11.38	0.74	0.622538	0.0491858	3.66185
123173_obj	15715	73.05	8.5	3.99617	0.564972	2.82237
116331_obj	15705	24.3	9.44	1.32932	0.627451	1.08312
117914_obj	15648	50.02	14.89	2.73632	0.989698	1.46718
108046_obj	15628	22.24	1.88	1.21663	0.124958	3.28337
114403_obj	15579	33.57	6.77	1.83643	0.449983	2.02896
119665_obj	15570	50.68	19.98	2.77243	1.32802	1.06188
122907_obj	15544	44.85	7.17	2.4535	0.47657	2.36408
122840_obj	15502	104.11	41.8	5.6953	2.77833	1.03555
114300_obj	15493	18.81	1	1.02899	0.0664673	3.95245
95884_obj	15481	22.94	5.39	1.25492	0.358259	1.80853
111249_obj	15453	135.74	6.1	7.4256	0.40545	4.19491
119799_obj	15413	32.28	7.77	1.76586	0.516451	1.77367
112843_obj	15403	41.48	15.48	2.26915	1.02891	1.14103
116843_obj	15350	69.95	26.15	3.82659	1.73812	1.13853
111052_obj	15209	27.93	10.11	1.5279	0.671984	1.18505
99139_obj	15143	22.1	4.28	1.20897	0.28448	2.08738
119266_obj	15141	74.08	21.33	4.05252	1.41775	1.51522
113177_obj	15137	26.36	8.27	1.44201	0.549684	1.39141
117469_obj	15105	30.66	6.77	1.67724	0.449983	1.89815
115468_obj	15080	37.88	2.61	2.07221	0.17348	3.57833
111216_obj	15032	26.56	3.65	1.45295	0.242606	2.5823
123341_obj	15004	78.5	19.83	4.29431	1.31805	1.70403
100859_obj	14938	22.19	3.2	1.21389	0.212695	2.51278
115599_obj	14935	24.82	8.84	1.35777	0.587571	1.2084
99394_obj	14904	16.76	3.09	0.916849	0.205384	2.15836
106056_obj	14880	13.98	5.43	0.76477	0.360917	1.08336
115498_obj	14834	17.53	4.21	0.958972	0.279827	1.77695
108367_obj	14830	23.66	4.84	1.29431	0.321702	2.00839
123277_obj	14824	96.95	19.39	5.30361	1.2888	2.04095
114646_obj	14802	60.1	9.27	3.28775	0.616152	2.41574
100478_obj	14765	21.31	8.49	1.16575	0.564307	1.04671
651_obj	14715	77.25	11.08	4.22593	0.736457	2.5206
115918_obj	14684	98.88	16.62	5.40919	1.10469	2.29178
107288_obj	14674	23.29	7.56	1.27407	0.502493	1.34227
117561_obj	14596	18.36	2.33	1.00438	0.154869	2.69718
110553_obj	14491	206.21	5.17	11.2806	0.343636	5.03682
121811_obj	14491	110.53	22.56	6.0465	1.4995	2.01162
765_obj	14382	49.78	11.6	2.72319	0.77102	1.82046
820446_obj	14327	67.6	3.97	3.69803	0.263875	3.80883
820445_obj	14326	44.34	5.97	2.4256	0.39681	2.61182
820444_obj	14322	43.21	6.81	2.36379	0.452642	2.38466
820447_obj	14285	62.84	4.76	3.43764	0.316384	3.44167
107788_obj	14280	61.02	4.71	3.33807	0.313061	3.4145
101104_obj	14264	24.68	5.48	1.35011	0.364241	1.89011
117915_obj	14189	88.4	16.81	4.83589	1.11731	2.11374
123248_obj	14166	70.8	17.68	3.87309	1.17514	1.72065
114420_obj	14164	17.18	1.15	0.939825	0.0764374	3.62004
117952_obj	14136	39.37	10.26	2.15372	0.681954	1.65908
232860_obj	14135	12.21	2.13	0.667943	0.141575	2.23816
232861_obj	14135	13.09	2.3	0.716083	0.152875	2.22778
106125_obj	14086	59.09	5.06	3.23249	0.336324	3.26472
106769_obj	14056	19.81	1.46	1.0837	0.0970422	3.48121
115177_obj	14037	37.34	14.48	2.04267	0.962446	1.08568
122978_obj	13926	76.35	25.19	4.1767	1.67431	1.3188
870_obj	13916	91.93	35.01	5.02899	2.32702	1.11179
122591_obj	13901	142.25	40.41	7.78173	2.68594	1.53466
105150_obj	13862	63.97	20.37	3.49945	1.35394	1.36997
108007_obj	13841	25.36	1.58	1.38731	0.105018	3.72358
101253_obj	13813	18.1	4.47	0.990153	0.297109	1.73666
118245_obj	13786	32.22	9.29	1.76258	0.617481	1.51322
100836_obj	13781	35.27	6.89	1.92943	0.457959	2.07488
112620_obj	13773	33.65	5.57	1.84081	0.370223	2.31388
123212_obj	13748	65.56	26.67	3.58643	1.77268	1.01662
98516_obj	13747	26.35	1.77	1.44147	0.117647	3.615
101140_obj	13739	19.64	1.3	1.0744	0.0864074	3.63623
119592_obj	13641	18.17	1.27	0.993982	0.0844134	3.55768
99429_obj	13618	19.22	2.99	1.05142	0.198737	2.40341
533_obj	13597	336.34	3.34	18.3993	0.222001	6.37295
158792_obj	13530	18.44	2.63	1.00875	0.174809	2.52872
158793_obj	13530	17.82	2.81	0.974836	0.186773	2.38387
121526_obj	13485	54.62	21.21	2.98796	1.40977	1.0837
114459_obj	13464	56.02	2.11	3.06455	0.140246	4.44965
114229_obj	13345	97.17	12.67	5.31565	0.84214	2.65811
114610_obj	13305	17.9	4.28	0.979212	0.28448	1.78329
113103_obj	13267	28.84	5.73	1.57768	0.380857	2.05048
115152_obj	13231	20.28	4.68	1.10941	0.311067	1.8345
100402_obj	13195	24.34	1.35	1.33151	0.0897308	3.89132
116128_obj	13119	278.6	9.14	15.2407	0.607511	4.64888
116662_obj	13048	23.57	0.7	1.28939	0.0465271	4.79247
702_obj	13048	140.04	1.69	7.66083	0.11233	6.09169
112827_obj	13028	24.5	6.34	1.34026	0.421402	1.66925
120205_obj	13020	57.43	16.97	3.14168	1.12795	1.47784
110884_obj	12973	21.1	5.28	1.15427	0.350947	1.71765
113972_obj	12941	34.7	4.75	1.89825	0.31572	2.58795
96361_obj	12941	19.86	5.32	1.08643	0.353606	1.61939
249082_obj	12803	20.45	5.96	1.11871	0.396145	1.49773
249083_obj	12803	20.24	7.05	1.10722	0.468594	1.24053
110880_obj	12774	126.37	4.66	6.91302	0.309737	4.4802
114342_obj	12763	31.14	11.44	1.7035	0.760386	1.1637
113695_obj	12733	22.73	6.66	1.24344	0.442672	1.49002
81059_obj	12695	68.69	0.67	3.75766	0.0445331	6.39881
80506_obj	12692	20.91	1.27	1.14387	0.0844134	3.76031
123257_obj	12688	131.19	16.66	7.1767	1.10734	2.69622
187619_obj	12646	9.16	3.53	0.501094	0.234629	1.0947
99754_obj	12626	320.25	1.53	17.5191	0.101695	7.42854
820431_obj	12620	41.92	16.61	2.29322	1.10402	1.0546
73296_obj	12601	20.64	2.09	1.1291	0.138917	3.02289
117901_obj	12596	287.57	5.74	15.7314	0.381522	5.36574
95757_obj	12587	24.55	7.15	1.343	0.475241	1.49873
111872_obj	12567	17.51	3.51	0.957877	0.2333	2.03765
101034_obj	12450	16.1	2.93	0.880744	0.194749	2.17711
110296_obj	12441	24.04	5.9	1.3151	0.392157	1.74567
108003_obj	12427	25.99	5.31	1.42177	0.352941	2.01019
100442_obj	12418	22.26	1.95	1.21772	0.129611	3.23193
107222_obj	12337	20.54	4.98	1.12363	0.331007	1.76324
122758_obj	12325	62.22	7.43	3.40372	0.493852	2.78496
154228_obj	12271	9.93	0.93	0.543217	0.0618146	3.13551
154229_obj	12271	9.97	1.27	0.545405	0.0844134	2.69178
119650_obj	12254	76.82	24.39	4.20241	1.62114	1.37421
121781_obj	12208	80.93	27.26	4.42724	1.8119	1.28891
121642_obj	12203	130.9	48.64	7.16083	3.23297	1.14727
114890_obj	12173	105.23	39.03	5.75656	2.59422	1.14991
117751_obj	12039	45.87	4.57	2.5093	0.303755	3.0463
98899_obj	12015	31.69	1.63	1.73359	0.108342	4.0001
538_obj	12004	58.6	10.01	3.20569	0.665337	2.26848
822929_obj	11925	9.17	1.06	0.501641	0.0704553	2.83188
822931_obj	11925	9.77	0.99	0.534464	0.0658026	3.02188
822928_obj	11920	9.78	1.13	0.535011	0.075108	2.83253
822930_obj	11920	9.31	1.39	0.5093	0.0923895	2.46271
72737_obj	11918	18.18	0.9	0.99453	0.0598205	4.0553
98659_obj	11918	18.92	2.93	1.03501	0.194749	2.40996
116043_obj	11916	15.83	1.43	0.865974	0.0950482	3.18759
114916_obj	11910	28.18	11.06	1.54158	0.735128	1.06834
117517_obj	11897	21.36	2.46	1.16849	0.163509	2.8372
122324_obj	11758	180.98	1.12	9.90044	0.0744433	7.05521
342942_obj	11721	8.76	1.19	0.479212	0.079096	2.59899
342943_obj	11721	9.88	1.2	0.540481	0.0797607	2.76049
108738_obj	11714	16.74	1.45	0.915755	0.0963775	3.24819
107943_obj	11653	103.39	3.48	5.65591	0.231306	4.61188
101146_obj	11636	21.67	6.11	1.18545	0.406115	1.54547
114627_obj	11634	46.3	3.73	2.53282	0.247923	3.35278
110815_obj	11626	20.98	5.16	1.1477	0.342971	1.74259
123331_obj	11556	107.41	19.69	5.87582	1.30874	2.16661
160202_obj	11544	37.8	12.54	2.06783	0.8335	1.31087
160203_obj	11544	37.59	13.38	2.05635	0.889332	1.20929
117164_obj	11477	30.4	4.62	1.66302	0.307079	2.43712
96249_obj	11469	24.6	8.9	1.34573	0.591559	1.1858
822966_obj	11409	16.62	1.09	0.90919	0.0724493	3.64954
822967_obj	11409	15.86	1.21	0.867615	0.0804254	3.43133
822968_obj	11409	17.13	1.26	0.93709	0.0837488	3.48405
822969_obj	11409	17.59	1.1	0.962254	0.073114	3.7182
80778_obj	11402	22.13	5.46	1.21061	0.362911	1.73805
112815_obj	11377	26.23	5.33	1.4349	0.354271	2.01803
123358_obj	11370	102.52	41.51	5.60832	2.75906	1.02339
783_obj	11315	101.46	17.25	5.55033	1.14656	2.27526
94187_obj	11312	25.34	5.67	1.38621	0.376869	1.87901
114612_obj	11308	23.81	4.27	1.30252	0.283815	2.19828
117031_obj	11297	26.42	7.34	1.4453	0.48787	1.5668
111110_obj	11245	54.4	17.69	2.97593	1.17581	1.33969
118810_obj	11213	27.78	9.75	1.51969	0.648056	1.22959
116334_obj	11211	61.24	23.3	3.35011	1.54869	1.11316
109464_obj	11206	41.65	10.22	2.27845	0.679295	1.74594
116768_obj	11206	110.86	12.29	6.06455	0.816883	2.8922
113513_obj	11197	150.78	5.99	8.24836	0.398139	4.37276
122774_obj	11110	95.25	34.57	5.21061	2.29777	1.18122
101030_obj	11098	25.26	10.28	1.38184	0.683283	1.01603
639874_obj	11085	23.59	4.53	1.29048	0.301097	2.09961
639875_obj	11085	24.45	3.87	1.33753	0.257228	2.37845
112005_obj	11044	22.29	5.7	1.21937	0.378863	1.68638
120671_obj	11044	410.3	11.08	22.4453	0.736457	4.92967
123234_obj	11031	72.5	9.76	3.96608	0.648721	2.61205
113322_obj	11015	28.87	7.62	1.57932	0.506481	1.64073
117809_obj	11006	16.62	0.99	0.90919	0.0658026	3.78837
113134_obj	10936	29.33	9.32	1.60449	0.619475	1.37299
836_obj	10895	129.74	44.54	7.09737	2.96045	1.26147
808820_obj	10892	37.37	12.53	2.04431	0.832835	1.29551
808821_obj	10892	35.46	11.89	1.93982	0.790296	1.29546
100815_obj	10881	31.67	2.09	1.73249	0.138917	3.64056
122866_obj	10835	95.1	29.87	5.20241	1.98538	1.38977
115467_obj	10834	36.48	12.78	1.99562	0.849452	1.23224
109892_obj	10824	117.4	7.43	6.42232	0.493852	3.70094
122563_obj	10808	90.45	29.59	4.94803	1.96677	1.33103
118488_obj	10778	29.73	5.13	1.62637	0.340977	2.25391
111992_obj	10768	72	23.06	3.93873	1.53274	1.36162
94173_obj	10768	24.63	4.32	1.34737	0.287139	2.23033
820448_obj	10751	34.44	8.44	1.88403	0.560984	1.74779
820449_obj	10751	35.62	7.82	1.94858	0.519774	1.90647
820454_obj	10745	49.75	5.69	2.72155	0.378199	2.84721
820455_obj	10745	50.62	5.82	2.76915	0.386839	2.83963
112880_obj	10740	22.86	8.2	1.25055	0.545032	1.19815
113920_obj	10705	33.47	11.4	1.83096	0.757727	1.27285
465_obj	10697	110.23	38.55	6.03009	2.56231	1.23473
113108_obj	10625	21.55	0.46	1.17888	0.0305749	5.26893
120909_obj	10625	147.87	45.08	8.08917	2.99634	1.43279
119027_obj	10619	30.05	1.75	1.64387	0.116318	3.82096
116375_obj	10594	368.63	109.61	20.1658	7.28548	1.46881
123336_obj	10593	99.61	7.72	5.44912	0.513127	3.40864
110989_obj	10588	22	4.59	1.2035	0.305085	1.97996
108267_obj	10557	24.88	1.77	1.36105	0.117647	3.53218
101049_obj	10522	13.31	4.2	0.728118	0.279163	1.38307
95096_obj	10511	20.54	0.71	1.12363	0.0471918	4.57349
107342_obj	10481	44.3	11.16	2.42341	0.741775	1.70799
117337_obj	10448	40.26	1.15	2.20241	0.0764374	4.84866
115994_obj	10445	24.4	6.35	1.33479	0.422067	1.66107
96688_obj	10439	23.05	3.99	1.26094	0.265204	2.24932
117383_obj	10414	88.46	15.99	4.83917	1.06281	2.18687
120304_obj	10397	25.82	8.77	1.41247	0.582918	1.27686
101079_obj	10382	12.48	4.14	0.682713	0.275174	1.31093
99330_obj	10381	16.06	0.61	0.878556	0.040545	4.43754
112577_obj	10356	499.51	5.32	27.3255	0.353606	6.27196
96686_obj	10345	25.45	5.45	1.39223	0.362247	1.94236
825324_obj	10343	26.02	8.44	1.42341	0.560984	1.34332
825325_obj	10343	26.39	8.87	1.44365	0.589565	1.292
109145_obj	10339	23.76	4.16	1.29978	0.276504	2.2329
116117_obj	10321	21.5	5.94	1.17615	0.394816	1.57482
99014_obj	10298	22.4	1.19	1.22538	0.079096	3.95348
112819_obj	10279	31.67	7.2	1.73249	0.478564	1.85607
118000_obj	10268	115.38	34.36	6.31182	2.28382	1.46661
122477_obj	10250	548.43	19.43	30.0016	1.29146	4.53797
305820_obj	10231	9.8	0.31	0.536105	0.0206049	4.70146
305821_obj	10231	9.87	0.14	0.539934	0.00930542	5.85857
107292_obj	10227	25.66	1.41	1.40372	0.0937188	3.90477
114256_obj	10220	23.54	5.9	1.28775	0.392157	1.71535
814_obj	10194	111.22	18.73	6.08425	1.24493	2.28901
101220_obj	10167	25.05	4.34	1.37035	0.288468	2.24806
116936_obj	10160	61.62	6.9	3.3709	0.458624	2.87775
821708_obj	10148	12	3.79	0.656455	0.251911	1.38178
821709_obj	10148	12.89	4.51	0.705142	0.299767	1.23407
110352_obj	10138	530.87	4	29.041	0.265869	6.77123
118145_obj	10134	1406.1	5.04	76.9201	0.334995	7.84308
121803_obj	10133	100.53	25.07	5.49945	1.66633	1.72261
94864_obj	10119	1345.82	2.62	73.6225	0.174144	8.72372
114392_obj	10116	1970.37	30.46	107.788	2.02459	5.73442
714_obj	10113	108.87	32.84	5.95569	2.18278	1.4481
74552_obj	10109	21.01	0.59	1.14934	0.0392157	4.87324
614930_obj	10093	79.65	11.79	4.35722	0.783649	2.47513
614932_obj	10093	78.74	11.69	4.30744	0.777002	2.47084
120629_obj	10082	19.57	5.76	1.07057	0.382851	1.48352
110562_obj	10075	24.47	9.93	1.33862	0.66002	1.02017
100240_obj	10032	994.51	13.9	54.4043	0.923895	5.87985
116774_obj	9997	18.49	2.26	1.01149	0.150216	2.75137
114839_obj	9996	48.01	7.75	2.62637	0.515121	2.35008
112907_obj	9992	24.76	1.02	1.35449	0.0677966	4.32039
115967_obj	9981	35.2	7.76	1.9256	0.515786	1.90046
614931_obj	9979	107.48	6.9	5.87965	0.458624	3.68035
614933_obj	9979	82.22	6.53	4.49781	0.434031	3.37335
110844_obj	9910	24.12	2.34	1.31947	0.155533	3.08467
100901_obj	9902	23.68	5.66	1.2954	0.376205	1.78381
114198_obj	9886	22.15	5.32	1.21171	0.353606	1.77683
117444_obj	9885	24.48	6.24	1.33917	0.414756	1.691
112543_obj	9870	22.74	8.35	1.24398	0.555002	1.1644
119283_obj	9862	31.79	9.33	1.73906	0.62014	1.48764
122656_obj	9835	217.07	69.69	11.8747	4.6321	1.35815
113274_obj	9833	26.41	5.82	1.44475	0.386839	1.90101
116096_obj	9824	15.86	4.4	0.867615	0.292456	1.56884
255868_obj	9805	7.31	1.17	0.399891	0.0777667	2.36238
255869_obj	9805	7.37	1.34	0.403173	0.0890661	2.17845
112616_obj	9790	670.83	10.55	36.6975	0.70123	5.70965
123288_obj	9790	160.13	40.39	8.75985	2.68461	1.70619
87828_obj	9772	37.41	8.15	2.0465	0.541708	1.91757
111740_obj	9767	44.18	8.04	2.41685	0.534397	2.17714
119280_obj	9756	274.7	29.22	15.0274	1.94217	2.95185
107595_obj	9754	30.95	6.11	1.69311	0.406115	2.05971
322158_obj	9746	13.11	3.72	0.717177	0.247258	1.53631
322160_obj	9746	14.29	4.9	0.781729	0.32569	1.26317
101229_obj	9738	20.33	6.47	1.11214	0.430043	1.37079
166656_obj	9711	9.96	1.91	0.544858	0.126952	2.10159
166657_obj	9711	11.01	2.29	0.602298	0.15221	1.98441
110263_obj	9679	144.01	9.09	7.87801	0.604187	3.70476
122006_obj	9674	77.96	1.99	4.26477	0.13227	5.01091
122972_obj	9657	214.44	43.7	11.7309	2.90462	2.01389
118191_obj	9646	26.4	4.41	1.4442	0.293121	2.30071
115324_obj	9522	41.93	10.02	2.29376	0.666002	1.78412
96268_obj	9514	17.72	4.51	0.969365	0.299767	1.6932
120143_obj	9512	131.01	48.1	7.16685	3.19708	1.16459
80899_obj	9512	16.55	3.34	0.905361	0.222001	2.02793
101103_obj	9494	23.61	9.58	1.29158	0.636756	1.02032
88289_obj	9485	35.26	6.6	1.92888	0.438684	2.13651
120637_obj	9459	96.12	34.88	5.25821	2.31838	1.18145
117381_obj	9454	1193.07	13.36	65.2664	0.888003	6.19963
110268_obj	9427	25.09	8.48	1.37254	0.563642	1.28399
928_obj	9418	220.79	67.07	12.0782	4.45796	1.43795
701450_obj	9300	12.17	4.43	0.665755	0.29445	1.17697
701458_obj	9300	12.79	4.45	0.699672	0.295779	1.24216
108702_obj	9289	21.65	1.69	1.18435	0.11233	3.39829
120837_obj	9289	31.27	0.42	1.71061	0.0279163	5.93726
113100_obj	9271	23.79	8.74	1.30142	0.580924	1.16367
834_obj	9269	96.15	36.27	5.25985	2.41077	1.12553
763698_obj	9259	21.38	7.23	1.16958	0.480558	1.28321
110800_obj	9241	22.14	4.14	1.21116	0.275174	2.13797
896_obj	9204	566.64	35.24	30.9978	2.34231	3.72616
100449_obj	9199	23.94	9.24	1.30963	0.614158	1.09248
122922_obj	9173	373.16	124.94	20.4136	8.30442	1.29758
410_obj	9162	294.08	47.64	16.0875	3.1665	2.34498
101061_obj	9160	13.07	4.64	0.714989	0.308408	1.21308
106625_obj	9123	17.82	0.16	0.974836	0.0106348	6.5183
123250_obj	9103	110.4	36.88	6.03939	2.45131	1.30085
822974_obj	9088	6.27	0.82	0.342998	0.0545032	2.65379
822975_obj	9088	6.59	1.25	0.360503	0.0830841	2.11737
822976_obj	9088	7.13	1.05	0.390044	0.0697906	2.48253
822977_obj	9088	6.63	0.99	0.362691	0.0658026	2.46253
113115_obj	9067	23.75	7.62	1.29923	0.506481	1.35908
118519_obj	9066	24.54	5	1.34245	0.332336	2.01415
112221_obj	9048	27.65	2.32	1.51258	0.154204	3.2941
100545_obj	9041	20.58	7.54	1.12582	0.501163	1.16762
117322_obj	9011	55.48	17.5	3.03501	1.16318	1.38363
96588_obj	8959	29.71	5.67	1.62527	0.376869	2.10855
98909_obj	8940	18.26	1.26	0.998906	0.0837488	3.57621
122664_obj	8905	106.7	7.92	5.83698	0.526421	3.47093
352962_obj	8902	8.33	2.38	0.455689	0.158192	1.52637
352968_obj	8902	8.07	2.52	0.441466	0.167498	1.39816
100979_obj	8891	21.97	3.15	1.20186	0.209372	2.52113
162804_obj	8878	17.88	4.08	0.978118	0.271186	1.85072
162817_obj	8878	18.74	3.22	1.02516	0.214025	2.26001
117591_obj	8847	84.06	27.72	4.59847	1.84247	1.31951
114720_obj	8823	196.97	2.92	10.7752	0.194084	5.79488
525_obj	8816	83.46	2.59	4.56565	0.17215	4.72908
819234_obj	8812	31.97	4.85	1.74891	0.322366	2.43968
819235_obj	8812	33.22	5.56	1.81729	0.369558	2.29791
819238_obj	8809	15.81	2.81	0.86488	0.186773	2.21121
819239_obj	8809	17.55	2.78	0.960066	0.184779	2.37733
99443_obj	8805	22.03	2.61	1.20514	0.17348	2.79637
103692_obj	8762	64.18	19.63	3.51094	1.30475	1.42808
111334_obj	8748	43.98	17.78	2.40591	1.18179	1.02561
118186_obj	8745	30.35	8.47	1.66028	0.562978	1.56028
122401_obj	8740	44	15.16	2.407	1.00764	1.25625
120054_obj	8723	56.88	9.5	3.1116	0.631439	2.30094
168992_obj	8711	9.43	0.41	0.515864	0.0272516	4.24258
168993_obj	8711	8.53	0.32	0.46663	0.0212695	4.45542
823797_obj	8707	14.92	3.15	0.816193	0.209372	1.96284
823798_obj	8707	14.42	2.83	0.78884	0.188102	2.06822
838_obj	8706	85.35	33.71	4.66904	2.24061	1.05923
108086_obj	8703	20.95	4.27	1.14606	0.283815	2.01366
352963_obj	8681	9.89	2.9	0.541028	0.192755	1.48894
352969_obj	8681	10.34	2.89	0.565646	0.19209	1.55811
111906_obj	8670	28.41	10.35	1.55416	0.687936	1.17579
114232_obj	8662	22.76	4.07	1.24508	0.270522	2.20242
116951_obj	8661	31.12	5.21	1.70241	0.346294	2.2975
88305_obj	8646	65.01	11.22	3.55635	0.745763	2.25361
87963_obj	8640	15.62	0.52	0.854486	0.034563	4.62776
793900_obj	8611	15.14	5.42	0.828228	0.360253	1.20102
793901_obj	8611	14.43	5.85	0.789387	0.388833	1.02158
111051_obj	8596	13880.7	952.71	759.34	63.324	3.58392
106447_obj	8536	30.55	7.57	1.67123	0.503157	1.73183
111160_obj	8521	6796.13	387.47	371.78	25.7541	3.85157
725564_obj	8515	11.26	3.54	0.615974	0.235294	1.3884
524_obj	8507	58.83	18.75	3.21827	1.24626	1.36868
114817_obj	8490	644.71	7.69	35.2686	0.511133	6.10854
107166_obj	8489	25.55	5.47	1.3977	0.363576	1.94273
114786_obj	8477	27.84	6.17	1.52298	0.410103	1.89283
120560_obj	8476	57.95	22.53	3.17013	1.49751	1.08198
99051_obj	8476	32	8.04	1.75055	0.534397	1.71182
108146_obj	8475	23.3	6.93	1.27462	0.460618	1.46842
164954_obj	8464	21.24	7.92	1.16193	0.526421	1.14223
164955_obj	8464	22.4	6.66	1.22538	0.442672	1.46892
98585_obj	8434	19.29	4.52	1.05525	0.300432	1.81248
112863_obj	8425	97.58	36.42	5.33807	2.42074	1.14087
100619_obj	8417	23.45	1.87	1.28282	0.124294	3.3675
799673_obj	8380	7.24	1.31	0.396061	0.0870721	2.18544
799675_obj	8380	6.79	1.55	0.371444	0.103024	1.85016
804611_obj	8380	6.63	1.54	0.362691	0.10236	1.8251
804630_obj	8380	6.93	1.31	0.379103	0.0870721	2.12231
114242_obj	8373	54.33	2.99	2.9721	0.198737	3.90255
723_obj	8362	80.58	8.27	4.4081	0.549684	3.00348
109110_obj	8361	22.14	2.44	1.21116	0.16218	2.90072
819947_obj	8354	10.43	1.02	0.570569	0.0677966	3.07312
819960_obj	8354	10.36	0.83	0.56674	0.0551678	3.36079
80695_obj	8347	19.46	4.08	1.06455	0.271186	1.97289
81610_obj	8277	24.51	1.45	1.34081	0.0963775	3.79826
120749_obj	8249	42.98	6.96	2.3512	0.462612	2.34552
122194_obj	8244	105.8	34.24	5.78775	2.27584	1.3466
119149_obj	8216	89.75	12.46	4.90974	0.828182	2.56763
119316_obj	8214	74.73	28.7	4.08807	1.90761	1.09965
80940_obj	8214	18.6	5.38	1.01751	0.357594	1.50864
83814_obj	8214	42.95	14.55	2.34956	0.967099	1.28066
118427_obj	8213	53.88	11.53	2.94748	0.766368	1.94338
122964_obj	8202	89.52	20.96	4.89716	1.39315	1.81359
110831_obj	8178	26.66	7.97	1.45842	0.529744	1.46104
72006_obj	8164	20.21	1.65	1.10558	0.109671	3.33355
114456_obj	8143	18.53	3.52	1.01368	0.233965	2.11523
113557_obj	8114	76.31	29.24	4.17451	1.9435	1.10295
123241_obj	8081	273.26	104.85	14.9486	6.96909	1.10097
110712_obj	8073	23.49	3.63	1.28501	0.241276	2.41302
145784_obj	8070	100.61	5.37	5.50383	0.356929	3.94673
145785_obj	8070	101.62	5.39	5.55908	0.358259	3.95577
122715_obj	8067	140.77	51.58	7.70077	3.42838	1.16747
119651_obj	8026	45.8	5.25	2.50547	0.348953	2.84398
122484_obj	8001	65.83	24.85	3.6012	1.65171	1.12452
95897_obj	7996	18.43	0.74	1.00821	0.0491858	4.35741
118887_obj	7989	240.45	21.55	13.1537	1.43237	3.199
822922_obj	7987	11.95	3.4	0.65372	0.225989	1.53242
822923_obj	7987	12.81	3.38	0.700766	0.224659	1.64119
80763_obj	7983	46.89	5.78	2.5651	0.384181	2.73916
72945_obj	7982	23.94	2.54	1.30963	0.168827	2.95554
821712_obj	7976	22.6	6.9	1.23632	0.458624	1.43067
821713_obj	7976	22.9	7.93	1.25274	0.527085	1.24897
113348_obj	7975	284.82	9.48	15.581	0.63011	4.62804
117615_obj	7974	28.22	3.34	1.54376	0.222001	2.79782
822924_obj	7964	13.29	2.54	0.727024	0.168827	2.10646
822925_obj	7964	12.18	2.8	0.666302	0.186108	1.84003
356_obj	7963	113.5	41.9	6.20897	2.78498	1.15669
821714_obj	7959	19.28	5.12	1.0547	0.340312	1.63191
821715_obj	7959	18.18	4.77	0.99453	0.317049	1.64931
118705_obj	7957	781.02	19.7	42.7254	1.30941	5.02811
74560_obj	7957	20.63	2.41	1.12856	0.160186	2.81666
100323_obj	7942	96.2	36.31	5.26258	2.41343	1.12469
110205_obj	7941	24.64	1.69	1.34792	0.11233	3.58493
101216_obj	7934	18.83	0.55	1.03009	0.036557	4.81648
123109_obj	7932	105.06	22.86	5.74726	1.51944	1.91933
120599_obj	7917	105.95	10.12	5.79595	0.672649	3.10712
111493_obj	7899	38.71	8.66	2.11761	0.575607	1.87929
107967_obj	7891	35.36	2.44	1.93435	0.16218	3.57618
824954_obj	7886	22.27	2.93	1.21827	0.194749	2.64515
824955_obj	7886	21.21	3.75	1.16028	0.249252	2.2188
824952_obj	7880	31.38	6.94	1.71663	0.461283	1.89586
824953_obj	7880	31.25	6.66	1.70952	0.442672	1.94928
115445_obj	7864	49.68	5.13	2.71772	0.340977	2.99465
80929_obj	7835	84.61	25.76	4.62856	1.7122	1.43471
74406_obj	7826	29.19	7.01	1.59683	0.465936	1.77701
114297_obj	7824	33.81	11.72	1.84956	0.778996	1.2475
77357_obj	7816	26.24	8.51	1.43545	0.565636	1.34355
115651_obj	7805	34.82	11.73	1.90481	0.779661	1.28873
77578_obj	7797	28.41	3.24	1.55416	0.215354	2.85135
106668_obj	7793	19.09	6.73	1.04431	0.447325	1.22316
100469_obj	7782	22.06	3.76	1.20678	0.249917	2.27165
106893_obj	7751	35.78	11.39	1.95733	0.757062	1.3704
122116_obj	7746	45.73	17.53	2.50164	1.16517	1.10233
98490_obj	7742	21.47	5.19	1.17451	0.344965	1.76753
113132_obj	7741	56.79	4.27	3.10667	0.283815	3.45235
110833_obj	7740	25.15	6.19	1.37582	0.411432	1.74157
99891_obj	7730	35.91	4.29	1.96444	0.285145	2.78435
106258_obj	7710	107.63	36.98	5.88786	2.45796	1.26028
119969_obj	7697	33.77	2.45	1.84737	0.162845	3.50391
118094_obj	7693	6848.38	52.8	374.638	3.50947	6.7381
66851_obj	7690	19.7	0.61	1.07768	0.040545	4.73226
80831_obj	7678	116	17	6.34573	1.12994	2.48954
120913_obj	7660	63.75	16.98	3.48742	1.12861	1.62761
116175_obj	7629	51.44	19.27	2.814	1.28082	1.13555
75885_obj	7628	23.46	2.81	1.28337	0.186773	2.78058
189786_obj	7595	12.47	3.1	0.682166	0.206049	1.72714
189787_obj	7595	12.69	3.41	0.694201	0.226653	1.61487
116726_obj	7583	123.11	6.47	6.73468	0.430043	3.96906
116661_obj	7576	31.86	8.81	1.74289	0.585577	1.57355
106626_obj	7566	20.35	2.01	1.11324	0.133599	3.05878
614044_obj	7541	10.94	3.03	0.598468	0.201396	1.57124
614045_obj	7541	10.79	3.72	0.590263	0.247258	1.25534
116294_obj	7536	87.04	17.6	4.76149	1.16982	2.02512
207628_obj	7532	9.9	1.02	0.541575	0.0677966	2.99788
207629_obj	7532	8.78	0.96	0.480306	0.0638086	2.91213
115559_obj	7529	19.78	2.46	1.08206	0.163509	2.72633
100398_obj	7523	19.43	0.48	1.06291	0.0319043	5.05813
113969_obj	7512	30.77	7	1.68326	0.465271	1.85512
113511_obj	7510	32.09	11.82	1.75547	0.785643	1.15991
115883_obj	7504	59.91	14.37	3.27735	0.955135	1.77875
72439_obj	7462	27.92	4.65	1.52735	0.309073	2.30501
109017_obj	7449	17.32	0.29	0.947484	0.0192755	5.61926
819784_obj	7432	4.16	0.83	0.227571	0.0551678	2.04442
819785_obj	7432	4.01	0.85	0.219365	0.0564972	1.95709
819786_obj	7432	3.9	0.77	0.213348	0.0511798	2.05956
819787_obj	7432	4.73	0.63	0.258753	0.0418744	2.62743
558_obj	7431	145.31	44.22	7.94912	2.93918	1.43538
202232_obj	7430	22.04	6.21	1.20569	0.412762	1.54648
202233_obj	7430	21.63	6.29	1.18326	0.418079	1.50092
655620_obj	7430	14.37	5.81	0.786105	0.386175	1.02547
119157_obj	7423	56.42	7.31	3.08643	0.485876	2.66728
98825_obj	7392	31.02	11.09	1.69694	0.737122	1.20296
119214_obj	7379	32.67	11.81	1.7872	0.784978	1.18698
113656_obj	7366	16.8	5.67	0.919037	0.376869	1.28606
120189_obj	7358	159.93	39.07	8.74891	2.59688	1.75233
110832_obj	7355	36.97	2.44	2.02243	0.16218	3.64042
121966_obj	7354	22.6	7.41	1.23632	0.492522	1.3278
569895_obj	7351	12.47	4.32	0.682166	0.287139	1.24838
569899_obj	7351	12.75	4.99	0.697484	0.331672	1.0724
99646_obj	7349	42.37	13.51	2.31783	0.897973	1.36803
102808_obj	7347	23.67	3.16	1.29486	0.210037	2.62408
117257_obj	7332	33.66	4.15	1.84136	0.275839	2.73887
111038_obj	7331	84.51	8.83	4.62309	0.586906	2.97765
86319_obj	7324	40.27	7.75	2.20295	0.515121	2.09646
113841_obj	7316	469.65	41.27	25.692	2.7431	3.22744
109880_obj	7294	99.02	15.29	5.41685	1.01628	2.41415
117277_obj	7293	61.05	21.97	3.33972	1.46029	1.19347
419_obj	7292	917.2	26.6	50.1751	1.76803	4.82676
121908_obj	7281	117.5	29.3	6.42779	1.94749	1.72271
122688_obj	7279	175.3	26.87	9.58972	1.78598	2.42478
114323_obj	7267	30.11	4	1.64716	0.265869	2.63119
98463_obj	7259	31.96	10.23	1.74836	0.67996	1.36248
110395_obj	7236	14.88	4.22	0.814004	0.280492	1.53708
117593_obj	7232	106.89	39.32	5.84737	2.61349	1.16181
103705_obj	7226	66.21	20.16	3.62199	1.33998	1.43457
78487_obj	7218	24.29	7.91	1.32877	0.525756	1.33763
117811_obj	7212	12.68	0.34	0.693654	0.0225989	4.93989
96514_obj	7202	43.92	3.57	2.40263	0.237288	3.3399
859_obj	7192	84.32	1.9	4.61269	0.126288	5.19082
123175_obj	7156	163.86	11.39	8.96389	0.757062	3.56564
100586_obj	7154	10.26	0.98	0.561269	0.0651379	3.10712
110533_obj	7154	33.83	9.48	1.85066	0.63011	1.55436
101203_obj	7141	2461.47	1.73	134.654	0.114988	10.1936
121882_obj	7130	142.45	24.75	7.79267	1.64506	2.24397
121193_obj	7114	6481.73	11.61	354.58	0.771685	8.84389
109099_obj	7109	44.13	9.26	2.41411	0.615487	1.97169
121301_obj	7108	570.01	2.73	31.1822	0.181456	7.42496
110266_obj	7104	58.03	16.95	3.17451	1.12662	1.49453
120992_obj	7093	109.12	0.03	5.96937	0.00199402	11.5477
306032_obj	7087	41.89	8.88	2.29158	0.590229	1.95699
306033_obj	7087	44.74	6.94	2.44748	0.461283	2.40758
96644_obj	7065	21.65	5.92	1.18435	0.393486	1.58972
121715_obj	7061	82.83	28.2	4.53118	1.87438	1.27348
121462_obj	7059	44.62	15.52	2.44092	1.03157	1.24258
116268_obj	7053	39.79	1.53	2.1767	0.101695	4.41982
110847_obj	7043	79.24	32.22	4.33479	2.14158	1.01729
116493_obj	7040	8.55	1.15	0.467724	0.0764374	2.61331
109330_obj	7039	35.31	5.38	1.93162	0.357594	2.43342
109011_obj	7012	19.08	3.73	1.04376	0.247923	2.07383
122582_obj	7001	157.05	1.45	8.59136	0.0963775	6.47805
824972_obj	6996	30	7.58	1.64114	0.503822	1.70371
824973_obj	6996	32.69	8.48	1.78829	0.563642	1.66573
115628_obj	6992	64.91	3.46	3.55088	0.229977	3.94861
781064_obj	6990	10.8	1.14	0.59081	0.0757727	2.96294
781065_obj	6990	9.88	0.97	0.540481	0.0644732	3.06747
111589_obj	6983	34.55	11.33	1.89004	0.753074	1.32756
469359_obj	6980	29.72	12.21	1.62582	0.811565	1.00239
108201_obj	6977	66.46	2.68	3.63567	0.178132	4.3512
123115_obj	6968	132.63	38.08	7.25547	2.53107	1.51932
112566_obj	6965	30.08	5.35	1.64551	0.3556	2.21021
821465_obj	6963	68.44	1.22	3.74398	0.0810901	5.5289
821466_obj	6963	72.06	1.16	3.94201	0.077102	5.67602
821470_obj	6963	71.51	0.73	3.91193	0.0485211	6.33312
821471_obj	6963	72.04	0.8	3.94092	0.0531738	6.21167
114753_obj	6960	1666.35	13.11	91.157	0.871386	6.7089
106391_obj	6959	83	20.63	4.54048	1.37122	1.72739
98795_obj	6959	29.89	4.53	1.63512	0.301097	2.4411
182404_obj	6948	30.68	5.75	1.67834	0.382187	2.13468
182405_obj	6948	32.37	5.54	1.77079	0.368229	2.26572
256262_obj	6947	23.64	4.47	1.29322	0.297109	2.1219
256263_obj	6947	23.69	4.26	1.29595	0.283151	2.19437
121887_obj	6939	87.27	11.63	4.77407	0.773014	2.62665
366310_obj	6939	14.41	4.34	0.788293	0.288468	1.45032
366311_obj	6939	15.26	4.12	0.834792	0.273845	1.60806
114790_obj	6935	26.78	3.85	1.46499	0.255899	2.51724
66732_obj	6918	20.57	7.61	1.12527	0.505816	1.15359
801386_obj	6918	11.63	3.79	0.636214	0.251911	1.3366
118979_obj	6916	30.77	3.2	1.68326	0.212695	2.9844
72660_obj	6898	59.52	1.01	3.25602	0.0671319	5.59997
121187_obj	6879	79.73	23.6	4.3616	1.56863	1.47535
753116_obj	6877	16.06	6.6	0.878556	0.438684	1.00195
121888_obj	6873	55.25	16.44	3.02243	1.09272	1.46778
78974_obj	6872	11.16	1.19	0.610503	0.079096	2.94832
119758_obj	6867	417.08	3.51	22.8162	0.2333	6.61173
100209_obj	6864	144.06	2.66	7.88074	0.176803	5.47812
123075_obj	6862	321.92	10.01	17.6105	0.665337	4.72621
116509_obj	6854	55.75	16.65	3.04978	1.10668	1.46247
95914_obj	6834	25.81	9.81	1.41193	0.652044	1.11462
154232_obj	6767	12.84	2.25	0.702407	0.149551	2.23167
154233_obj	6767	14.57	2.39	0.797046	0.158857	2.32694
117428_obj	6745	71.17	22.61	3.89333	1.50282	1.37333
114435_obj	6739	27.21	1.21	1.48851	0.0804254	4.21008
107108_obj	6734	34.6	14.06	1.89278	0.93453	1.01819
118149_obj	6726	256.29	0.75	14.0202	0.0498504	8.13569
95905_obj	6721	20.84	1.68	1.14004	0.111665	3.35184
120577_obj	6718	22.79	8.82	1.24672	0.586241	1.08857
80029_obj	6715	17.78	0.02	0.972648	0.00132935	9.51506
119898_obj	6711	94.1	25.43	5.1477	1.69026	1.60668
96441_obj	6694	17.74	2.13	0.97046	0.141575	2.7771
114280_obj	6677	16.28	1.06	0.890591	0.0704553	3.65998
638582_obj	6677	6.38	0.59	0.349015	0.0392157	3.15379
638584_obj	6677	7.24	0.34	0.396061	0.0225989	4.1314
110859_obj	6671	26.67	8.59	1.45897	0.570954	1.35351
120641_obj	6669	39.81	9.97	2.17779	0.662679	1.71648
98843_obj	6666	34.23	4.86	1.87254	0.323031	2.53525
793786_obj	6648	16.84	5.53	0.921225	0.367564	1.32556
793787_obj	6648	16.95	6.17	0.927243	0.410103	1.17696
342768_obj	6645	19.74	4.94	1.07987	0.328348	1.71756
342769_obj	6645	19.78	5.8	1.08206	0.38551	1.48894
123413_obj	6639	115.42	36.45	6.314	2.42273	1.38192
98116_obj	6613	48.04	16.21	2.62801	1.07743	1.28637
784996_obj	6611	12.49	4.61	0.68326	0.306414	1.15695
784997_obj	6611	11.72	4.67	0.641138	0.310402	1.0465
123210_obj	6609	371.85	5.15	20.3419	0.342306	5.89302
66845_obj	6608	284.26	111.08	15.5503	7.38318	1.07463
101125_obj	6604	41.13	13.92	2.25	0.925224	1.28205
116447_obj	6589	941.7	8.65	51.5153	0.574942	6.48544
98959_obj	6580	22.07	4.19	1.20733	0.278498	2.11608
88301_obj	6578	29.06	8.25	1.58972	0.548355	1.53559
119637_obj	6570	58.92	15.75	3.22319	1.04686	1.62242
109200_obj	6566	20.19	0.29	1.10449	0.0192755	5.84046
808834_obj	6563	5.45	0.39	0.29814	0.0259222	3.52373
808837_obj	6563	5.09	0.36	0.278446	0.0239282	3.54061
809752_obj	6562	6.15	0.51	0.336433	0.0338983	3.31104
809851_obj	6562	5.83	0.22	0.318928	0.0146228	4.44694
101212_obj	6561	39.95	5.51	2.18545	0.366235	2.57709
113156_obj	6546	27.46	7.33	1.50219	0.487205	1.62446
200100_obj	6537	22.79	6.02	1.24672	0.400133	1.63958
200101_obj	6537	22.43	7.11	1.22702	0.472582	1.37653
123148_obj	6532	47.58	19.06	2.60284	1.26687	1.03883
289_obj	6525	153.67	10.34	8.40646	0.687272	3.61255
178616_obj	6512	17.04	6.75	0.932166	0.448654	1.05498
178617_obj	6512	15.8	6.47	0.864333	0.430043	1.0071
119227_obj	6508	44.81	12.77	2.45131	0.848787	1.53008
117171_obj	6500	107	11.41	5.85339	0.758391	2.94826
98457_obj	6490	38.12	12.41	2.08534	0.824859	1.33806
100817_obj	6485	19.44	2.37	1.06346	0.157527	2.75509
118395_obj	6446	436.46	0.27	23.8764	0.0179462	10.3777
110886_obj	6444	23.62	7.49	1.29212	0.49784	1.37599
114524_obj	6433	4829.07	3.42	264.172	0.227318	10.1826
106654_obj	6431	42.69	3.58	2.33534	0.237953	3.29488
101018_obj	6408	26.2	3.24	1.43326	0.215354	2.73452
114443_obj	6407	24.72	7.99	1.3523	0.531073	1.34843
100577_obj	6395	35.98	13.53	1.96827	0.899302	1.13005
122243_obj	6394	56.61	23.22	3.09683	1.54337	1.00471
117574_obj	6390	81.16	32.41	4.43982	2.1542	1.04335
120142_obj	6390	78.46	29.7	4.29212	1.97408	1.12051
109837_obj	6383	967.95	4.9	52.9513	0.32569	7.34503
116444_obj	6366	603.69	30.11	33.0246	2.00133	4.04451
123147_obj	6363	110.98	5	6.07112	0.332336	4.19125
107977_obj	6360	17.04	2.53	0.932166	0.168162	2.47073
115574_obj	6352	193.33	2.23	10.576	0.148222	6.1569
119743_obj	6352	109.61	25.57	5.99617	1.69957	1.81887
122574_obj	6351	90.52	34.06	4.95186	2.26388	1.12918
119842_obj	6341	40.16	12.72	2.19694	0.845464	1.37768
109309_obj	6337	19.05	1.98	1.04212	0.131605	2.98524
402700_obj	6333	16.88	2.73	0.923414	0.181456	2.34736
402701_obj	6333	16.45	1.85	0.899891	0.122964	2.87151
72912_obj	6329	21.12	1.23	1.15536	0.0817547	3.8209
112314_obj	6322	134.94	37.65	7.38184	2.50249	1.56061
242582_obj	6321	14.34	3.8	0.784464	0.252576	1.63499
242583_obj	6321	14.26	4.3	0.780088	0.285809	1.44858
116434_obj	6315	218.78	31.51	11.9683	2.09438	2.51462
443252_obj	6305	11.38	3.08	0.622538	0.204719	1.60452
443253_obj	6305	10.74	3.62	0.587527	0.240611	1.28795
88285_obj	6297	16.18	6.12	0.88512	0.40678	1.12163
209172_obj	6294	15.25	2.85	0.834245	0.189432	2.13879
209173_obj	6294	16.66	3.25	0.911379	0.216019	2.07689
116190_obj	6285	24.18	9.52	1.32276	0.632768	1.0638
122691_obj	6283	53.68	20.1	2.93654	1.33599	1.13621
72384_obj	6277	160.54	7	8.78228	0.465271	4.23845
709_obj	6264	49.7	16.22	2.71882	1.0781	1.33449
116652_obj	6263	18.69	1.91	1.02243	0.126952	3.00964
300502_obj	6258	10.05	3.86	0.549781	0.256564	1.09954
300503_obj	6258	11.18	3.14	0.611597	0.208707	1.5511
783612_obj	6257	15.92	5.36	0.870897	0.356265	1.28955
783613_obj	6257	14.67	5.54	0.802516	0.368229	1.12393
118874_obj	6253	111.54	16.79	6.10175	1.11599	2.45091
119199_obj	6245	56.14	8.78	3.07112	0.583583	2.39575
122392_obj	6232	117.04	35.01	6.40263	2.32702	1.46018
119321_obj	6224	625.13	7.84	34.1975	0.521103	6.03618
102852_obj	6212	25.39	0.92	1.38895	0.0611499	4.5055
88284_obj	6209	24.22	7.4	1.32495	0.491858	1.42962
120018_obj	6198	130.27	14.53	7.12637	0.965769	2.88342
121532_obj	6197	227.15	1.81	12.4261	0.120306	6.69053
111131_obj	6183	93.11	15.48	5.09354	1.02891	2.30755
108903_obj	6168	18.74	0.26	1.02516	0.0172815	5.89048
83889_obj	6168	29.64	6.77	1.62144	0.449983	1.84934
113496_obj	6163	49.22	16.33	2.69256	1.08541	1.31074
118223_obj	6163	267.81	15.51	14.6504	1.03091	3.82896
404936_obj	6153	13.48	5.06	0.737418	0.336324	1.13263
811909_obj	6150	13.73	5.37	0.751094	0.356929	1.07336
99852_obj	6138	68.05	15.37	3.72265	1.0216	1.8655
99130_obj	6126	55.32	21.58	3.02626	1.43436	1.07712
113830_obj	6125	38.43	1.18	2.1023	0.0784314	4.74439
469438_obj	6113	10.62	4.05	0.580963	0.269192	1.10981
469443_obj	6113	10.48	3.69	0.573304	0.245264	1.22496
492862_obj	6083	19.18	5.12	1.04923	0.340312	1.62441
492864_obj	6083	19.66	5.28	1.07549	0.350947	1.61567
583026_obj	6083	19.64	3.56	1.0744	0.236623	2.18286
583028_obj	6083	20.17	4.9	1.10339	0.32569	1.76038
106906_obj	6082	24.3	1.19	1.32932	0.079096	4.07094
109721_obj	6070	1998.02	46.41	109.301	3.08475	5.14701
117122_obj	6041	86.39	24.22	4.72593	1.60984	1.55368
121580_obj	6037	151.54	54.7	8.28993	3.63576	1.1891
468654_obj	6014	22.38	7.42	1.22429	0.493187	1.31174
468655_obj	6014	21.92	6.95	1.19912	0.461947	1.37618
101037_obj	6011	27.61	1.19	1.51039	0.079096	4.25518
111293_obj	6008	172.06	28.53	9.41247	1.89631	2.31138
100479_obj	6006	32.67	11.75	1.7872	0.78099	1.19432
683648_obj	6004	11.73	2.66	0.641685	0.176803	1.85972
683649_obj	6004	12.06	3.42	0.659737	0.227318	1.53718
107368_obj	5998	18.98	1.75	1.03829	0.116318	3.15807
115460_obj	5998	102.51	3.6	5.60777	0.239282	4.55064
108051_obj	5968	22.19	6.6	1.21389	0.438684	1.46839
181366_obj	5965	11.21	0.49	0.613239	0.032569	4.23488
181367_obj	5965	9.85	0.38	0.53884	0.0252576	4.41507
100814_obj	5947	42.63	7.86	2.33206	0.522433	2.15829
194879_obj	5932	13.77	4.61	0.753282	0.306414	1.29771
113449_obj	5914	93.35	0.12	5.10667	0.00797607	9.32249
123004_obj	5902	24.57	8.17	1.34409	0.543038	1.30751
209174_obj	5899	31.96	3.45	1.74836	0.229312	2.93062
209176_obj	5899	28.87	2.44	1.57932	0.16218	3.28364
118178_obj	5898	28.98	7.85	1.58534	0.521768	1.60331
592220_obj	5897	11.01	1.95	0.602298	0.129611	2.21629
592225_obj	5897	12.38	2.95	0.677243	0.196078	1.78824
100933_obj	5895	102.61	27.91	5.61324	1.8551	1.59734
810504_obj	5890	47.42	14.72	2.59409	0.978398	1.40674
810505_obj	5890	50.13	12.47	2.74234	0.828847	1.72623
112230_obj	5888	27.78	6.61	1.51969	0.439349	1.79034
596_obj	5884	70.87	21.37	3.87691	1.42041	1.44861
116917_obj	5882	45.86	4.87	2.50875	0.323696	2.95426
99272_obj	5879	21.03	2.3	1.15044	0.152875	2.91176
101138_obj	5872	17.82	6.1	0.974836	0.40545	1.26563
88278_obj	5867	19.61	4.17	1.07276	0.277168	1.95249
654954_obj	5863	10.85	1.1	0.593545	0.073114	3.02114
654955_obj	5863	12.01	1.28	0.657002	0.0850781	2.94904
122778_obj	5860	312.66	3.26	17.1039	0.216683	6.3026
120668_obj	5859	77.88	11.03	4.26039	0.733134	2.53884
108153_obj	5852	22.83	8.42	1.24891	0.559654	1.15806
541208_obj	5852	11.23	3.63	0.614333	0.241276	1.34833
567464_obj	5852	11.04	3.18	0.603939	0.211366	1.51466
110734_obj	5849	24.46	0.87	1.33807	0.0578265	4.53228
113504_obj	5847	54.37	4.42	2.97429	0.293785	3.33971
96067_obj	5840	38.16	13.3	2.08753	0.884015	1.23965
121927_obj	5829	42.33	1.53	2.31565	0.101695	4.50909
115029_obj	5827	369.53	2.06	20.215	0.136923	7.20592
100476_obj	5823	19.35	4.03	1.05853	0.267863	1.9825
100600_obj	5818	32.54	2.7	1.78009	0.179462	3.3102
713144_obj	5805	12.25	4.89	0.670131	0.325025	1.04389
184478_obj	5801	8.26	0.7	0.45186	0.0465271	3.27973
184479_obj	5801	8.98	1.06	0.491247	0.0704553	2.80167
118747_obj	5800	67.45	16.37	3.68982	1.08807	1.76178
107125_obj	5795	33.82	10.99	1.85011	0.730475	1.3407
107470_obj	5789	18.3	0.12	1.00109	0.00797607	6.97168
115117_obj	5785	611.15	1.08	33.4327	0.0717846	8.86337
118174_obj	5783	50.74	5.57	2.77571	0.370223	2.90639
114815_obj	5776	153.75	1.93	8.41083	0.128282	6.03486
116886_obj	5768	332.61	18.94	18.1953	1.25889	3.85334
910_obj	5761	62.12	11.66	3.39825	0.775008	2.13251
117981_obj	5760	62.45	14.96	3.4163	0.99435	1.78061
94916_obj	5756	32.79	4.57	1.79376	0.303755	2.56201
116893_obj	5751	12.63	3.18	0.690919	0.211366	1.70877
427818_obj	5741	29.81	8.21	1.63074	0.545696	1.57936
427819_obj	5741	29.52	7.61	1.61488	0.505816	1.67474
123089_obj	5740	430.28	0.04	23.5383	0.00265869	13.112
106496_obj	5736	36.52	11.28	1.99781	0.749751	1.41394
113443_obj	5733	25.9	0.97	1.41685	0.0644732	4.45784
116929_obj	5732	33.32	13.44	1.82276	0.89332	1.02887
109029_obj	5723	21.85	5.29	1.1953	0.351612	1.76531
803747_obj	5720	18.12	6.59	0.991247	0.438019	1.17825
542786_obj	5718	10.87	2.81	0.594639	0.186773	1.67073
542787_obj	5718	11.15	2.67	0.609956	0.177468	1.78115
821432_obj	5708	35.05	13.44	1.9174	0.89332	1.1019
115605_obj	5702	35.62	8.05	1.94858	0.535061	1.86464
113577_obj	5700	26.59	1.31	1.4546	0.0870721	4.06226
100938_obj	5692	34.18	10.91	1.8698	0.725158	1.36652
112725_obj	5678	13.55	0.04	0.741247	0.00265869	8.1231
111029_obj	5671	1262.13	2.31	69.0443	0.153539	8.81277
120266_obj	5670	72.35	7.19	3.95788	0.4779	3.04995
102928_obj	5665	17.3	3.34	0.946389	0.222001	2.09187
96129_obj	5651	97.66	25.01	5.34245	1.66235	1.68428
109455_obj	5649	106.83	23.77	5.84409	1.57993	1.88712
100337_obj	5643	29.98	8.25	1.64004	0.548355	1.58055
366710_obj	5640	6.67	2.31	0.36488	0.153539	1.24881
366711_obj	5640	6.05	2.28	0.330963	0.151545	1.12692
400962_obj	5640	6.96	2.13	0.380744	0.141575	1.42725
400963_obj	5640	7.75	2.26	0.423961	0.150216	1.49689
106476_obj	5639	39.35	13.58	2.15263	0.902625	1.2539
514156_obj	5623	9.76	3.75	0.533917	0.249252	1.09901
110309_obj	5621	192	23.11	10.5033	1.53606	2.77354
114566_obj	5606	126.13	37.21	6.89989	2.47325	1.48017
106594_obj	5601	48.04	14.83	2.62801	0.98571	1.41474
117175_obj	5601	79.79	0.87	4.36488	0.0578265	6.23807
388844_obj	5600	46.78	7.91	2.55908	0.525756	2.28316
388845_obj	5600	44.43	8.03	2.43053	0.533732	2.18708
101207_obj	5598	2007.94	6.23	109.844	0.414091	8.05129
119776_obj	5598	165.58	38.04	9.05799	2.52841	1.84096
122472_obj	5595	156.03	25.67	8.53556	1.70621	2.32269
117829_obj	5591	83.89	24.97	4.58917	1.65969	1.46732
117035_obj	5586	758.12	14.67	41.4726	0.975075	5.4105
336753_obj	5583	12.27	4.99	0.671225	0.331672	1.01704
438779_obj	5583	11.49	4.29	0.628556	0.285145	1.14035
281564_obj	5582	14.47	0.54	0.791575	0.0358923	4.46298
281565_obj	5582	15.23	0.4	0.833151	0.0265869	4.96979
336_obj	5581	173.31	40.92	9.48085	2.71984	1.80149
113051_obj	5578	25.14	8.48	1.37527	0.563642	1.28687
117012_obj	5576	34.58	1.55	1.89168	0.103024	4.19862
121810_obj	5575	92.75	27.48	5.07385	1.82652	1.47398
118521_obj	5573	95.13	38.73	5.20405	2.57428	1.01547
114568_obj	5571	29.99	11.57	1.64059	0.769026	1.09311
100852_obj	5567	69.27	11.77	3.78939	0.78232	2.27613
120788_obj	5565	62.96	16.6	3.4442	1.10336	1.64227
106559_obj	5560	25.9	8.19	1.41685	0.544367	1.38003
114834_obj	5557	207.02	22.56	11.3249	1.4995	2.91695
780320_obj	5541	12.87	5.15	0.704048	0.342306	1.04039
114644_obj	5536	211.03	8.31	11.5443	0.552343	4.38547
93947_obj	5535	19.86	2.96	1.08643	0.196743	2.46521
96357_obj	5534	26.08	3.13	1.4267	0.208043	2.77773
109859_obj	5530	22.08	3.07	1.20788	0.204055	2.56545
117779_obj	5523	25.22	7.45	1.37965	0.495181	1.47827
78926_obj	5520	16.04	3.88	0.877462	0.257893	1.76656
99246_obj	5517	18.67	6.09	1.02133	0.404786	1.33523
117224_obj	5516	73.08	25.69	3.99781	1.70754	1.22729
98937_obj	5516	17.15	1.55	0.938184	0.103024	3.18689
809_obj	5514	87.14	17.11	4.76696	1.13725	2.06751
113808_obj	5513	741.11	31.54	40.5421	2.09638	4.27345
791169_obj	5510	27.67	1	1.51368	0.0664673	4.50927
118523_obj	5509	356.48	1.04	19.5011	0.069126	8.14011
116086_obj	5508	142.76	14.02	7.80963	0.931871	3.06705
791168_obj	5508	28.06	1.05	1.53501	0.0697906	4.45907
112916_obj	5498	47.54	2.99	2.60066	0.198737	3.70994
267636_obj	5481	7.77	2.77	0.425055	0.184114	1.20705
267637_obj	5481	8.59	2.72	0.469912	0.180791	1.37807
391980_obj	5481	6	1.93	0.328228	0.128282	1.35538
391981_obj	5481	7.87	2.42	0.430525	0.160851	1.42037
118646_obj	5472	21.43	4.54	1.17232	0.301761	1.95789
122223_obj	5459	25.77	5.69	1.40974	0.378199	1.89821
118193_obj	5455	18.47	7.48	1.01039	0.497175	1.02309
80975_obj	5442	25.96	8.39	1.42013	0.55766	1.34857
550312_obj	5433	11.44	4.39	0.625821	0.291791	1.10081
550315_obj	5433	11.27	4.07	0.616521	0.270522	1.1884
110590_obj	5428	21.53	6.1	1.17779	0.40545	1.53849
109022_obj	5425	23.36	2.84	1.2779	0.188767	2.7591
80892_obj	5421	19.14	0.23	1.04705	0.0152875	6.09783
115483_obj	5419	675.74	0.04	36.9661	0.00265869	13.7632
803950_obj	5419	12.65	4.15	0.692013	0.275839	1.32697
803951_obj	5419	10.92	4.18	0.597374	0.277833	1.10442
121177_obj	5413	312.08	0.48	17.0722	0.0319043	9.06368
111034_obj	5412	108.43	5.08	5.93162	0.337654	4.13481
117252_obj	5411	183.29	3.04	10.0268	0.20206	5.63293
108101_obj	5407	36.17	1.75	1.97867	0.116318	4.08838
120076_obj	5405	665.71	4.98	36.4174	0.331007	6.78162
112623_obj	5404	103.01	38.77	5.63512	2.57694	1.12879
113970_obj	5402	1652.42	2.57	90.395	0.170821	9.04761
100340_obj	5399	143.82	13.85	7.86761	0.920572	3.09532
123359_obj	5392	55.94	21.46	3.06018	1.42639	1.10125
84695_obj	5392	256.88	1.92	14.0525	0.127617	6.78286
116240_obj	5374	93.28	20	5.10284	1.32935	1.94059
95886_obj	5364	22.29	3.49	1.21937	0.231971	2.39412
209210_obj	5361	9.07	3.43	0.496171	0.227983	1.12191
209211_obj	5361	9.11	2.9	0.498359	0.192755	1.37042
121530_obj	5358	59.09	18.92	3.23249	1.25756	1.36202
164046_obj	5358	4.36	1.06	0.238512	0.0704553	1.75928
164047_obj	5358	4.07	1.31	0.222648	0.0870721	1.35448
219234_obj	5358	5.3	0.79	0.289934	0.0525091	2.46509
219235_obj	5358	5.15	1.38	0.281729	0.0917248	1.61892
101272_obj	5356	16.95	5.8	0.927243	0.38551	1.26618
122948_obj	5356	70.5	8.34	3.85667	0.554337	2.79852
349361_obj	5353	5.83	0.31	0.318928	0.0206049	3.95217
349368_obj	5353	5.01	0.38	0.27407	0.0252576	3.43976
492531_obj	5353	5.61	0.23	0.306893	0.0152875	4.32731
492538_obj	5353	6.47	0.26	0.353939	0.0172815	4.3562
112008_obj	5347	170.02	39.87	9.30088	2.65005	1.81135
71171_obj	5344	13.82	1.73	0.756018	0.114988	2.71693
357360_obj	5342	24.41	8.09	1.33534	0.53772	1.31228
357361_obj	5342	26.5	6.91	1.44967	0.459289	1.65825
212149_obj	5341	8.15	2.59	0.445842	0.17215	1.37287
212151_obj	5341	8.11	3.18	0.443654	0.211366	1.06969
300936_obj	5341	20.42	6.08	1.11707	0.404121	1.46686
300937_obj	5341	21.19	6.53	1.15919	0.434031	1.41725
113213_obj	5340	23.24	4.96	1.27133	0.329678	1.94722
565208_obj	5326	5.92	1.26	0.323851	0.0837488	1.95119
565209_obj	5326	5.6	1.45	0.306346	0.0963775	1.66839
573072_obj	5326	5.61	0.97	0.306893	0.0644732	2.25096
573073_obj	5326	5.46	1.14	0.298687	0.0757727	1.97889
117995_obj	5319	16.36	6.37	0.894967	0.423396	1.07983
96544_obj	5319	39.78	10.96	2.17615	0.728481	1.57881
98858_obj	5312	38.09	2.73	2.0837	0.181456	3.52146
121382_obj	5302	68.37	22.58	3.74015	1.50083	1.31734
112814_obj	5300	73.6	15.94	4.02626	1.05949	1.92607
118459_obj	5300	71.53	23.18	3.91302	1.54071	1.34469
786983_obj	5298	6.8	2.49	0.371991	0.165503	1.16841
787047_obj	5298	6.92	2.43	0.378556	0.161515	1.22883
114917_obj	5294	74.35	14.21	4.06729	0.9445	2.10644
824982_obj	5293	19.9	6.89	1.08862	0.457959	1.24921
824983_obj	5293	21.03	7.4	1.15044	0.491858	1.22587
101391_obj	5289	53.79	3.38	2.94256	0.224659	3.71126
121910_obj	5267	70.77	15.78	3.87144	1.04885	1.88406
111528_obj	5249	63.37	6.14	3.46663	0.408109	3.08651
98910_obj	5249	17.16	2.2	0.938731	0.146228	2.68249
118499_obj	5243	51.63	16.9	2.8244	1.1233	1.3302
122809_obj	5240	160.08	52.56	8.75711	3.49352	1.32577
684856_obj	5231	8.57	2.11	0.468818	0.140246	1.74107
118080_obj	5230	106.17	6.18	5.80799	0.410768	3.82164
114077_obj	5227	54.37	9.27	2.97429	0.616152	2.27119
114414_obj	5226	18.71	5.46	1.02352	0.362911	1.49585
94905_obj	5226	22.3	0.58	1.21991	0.038551	4.98387
545412_obj	5213	18.05	5.96	0.987418	0.396145	1.31763
545413_obj	5213	20.23	6.38	1.10667	0.424061	1.38389
118268_obj	5212	110.66	26.18	6.05361	1.74011	1.79861
109450_obj	5210	37.12	9.84	2.03063	0.654038	1.63448
103657_obj	5192	34.77	6.39	1.90208	0.424726	2.16297
106511_obj	5188	160.13	11.37	8.75985	0.755733	3.53496
122059_obj	5188	52.26	11.84	2.85886	0.786972	1.86106
117195_obj	5186	102.43	18.29	5.60339	1.21569	2.20453
80707_obj	5186	12.38	2.31	0.677243	0.153539	2.14106
123329_obj	5184	109.39	15.29	5.98414	1.01628	2.55784
117487_obj	5182	39.9	12.25	2.18271	0.814224	1.42263
99006_obj	5168	102.19	4.05	5.59026	0.269192	4.37621
122805_obj	5165	111.18	42.76	6.08206	2.84214	1.09758
416214_obj	5156	1.88	0.02	0.102845	0.00132935	6.27361
416215_obj	5156	1.74	0.09	0.095186	0.00598205	3.99204
493118_obj	5156	1.56	0.11	0.0853392	0.0073114	3.54499
493119_obj	5156	1.47	0.1	0.0804158	0.00664673	3.59676
83662_obj	5135	115.54	22.13	6.32057	1.47092	2.10334
110446_obj	5130	25.76	7.93	1.40919	0.527085	1.41876
100956_obj	5119	22.72	4.44	1.24289	0.295115	2.07435
118184_obj	5103	550.63	0.62	30.122	0.0412097	9.51362
119514_obj	5095	1914.64	198.74	104.74	13.2097	2.98714
117503_obj	5089	36.57	11.46	2.00055	0.761715	1.39307
123228_obj	5079	36.63	4.81	2.00383	0.319708	2.64793
99100_obj	5078	28.15	7.38	1.53993	0.490528	1.65046
120190_obj	5074	249.88	0.87	13.6696	0.0578265	7.88502
117397_obj	5073	41.68	2.22	2.28009	0.147557	3.94974
261278_obj	5062	9.21	2.65	0.503829	0.176138	1.51623
261279_obj	5062	7.97	2.01	0.435996	0.133599	1.7064
121375_obj	5058	83.06	28.97	4.54376	1.92556	1.23861
118162_obj	5038	155.04	50.83	8.4814	3.37853	1.32791
99171_obj	5038	42.73	17.06	2.33753	1.13393	1.04365
80985_obj	5035	18.66	2.4	1.02079	0.159521	2.67786
139843_obj	5034	13.07	5.31	0.714989	0.352941	1.01849
102110_obj	5028	43.94	17.41	2.40372	1.1572	1.05464
100430_obj	5024	10.8	2.37	0.59081	0.157527	1.90709
372174_obj	5020	10.04	3.66	0.549234	0.24327	1.17486
232953_obj	5018	16.74	3.43	0.915755	0.227983	2.00604
232955_obj	5018	17.88	3.88	0.978118	0.257893	1.92324
788318_obj	5018	8.81	3.47	0.481947	0.230641	1.06322
302534_obj	5012	3.27	1.27	0.178884	0.0844134	1.08348
302543_obj	5012	3.27	1.25	0.178884	0.0830841	1.10638
113341_obj	5009	68.31	23.28	3.73687	1.54736	1.27202
111042_obj	4997	21.22	3.84	1.16083	0.255234	2.18526
252296_obj	4997	29.75	4.61	1.62746	0.306414	2.40907
252298_obj	4997	29.08	4.79	1.59081	0.318378	2.32095
100841_obj	4995	29.49	7.7	1.61324	0.511798	1.65631
117217_obj	4995	152.25	13.97	8.32877	0.928548	3.16506
120636_obj	4995	96.71	34.49	5.29048	2.29246	1.2065
205554_obj	4991	45.91	11.73	2.51149	0.779661	1.68762
205556_obj	4991	45	8.66	2.46171	0.575607	2.0965
781868_obj	4988	14.98	5.96	0.819475	0.396145	1.04867
76715_obj	4986	20.33	1.95	1.11214	0.129611	3.10108
113796_obj	4985	45.98	16.26	2.51532	1.08076	1.2187
120574_obj	4985	52.25	18.15	2.85832	1.20638	1.24448
116546_obj	4982	59.15	12.6	3.23578	0.837488	1.94997
820434_obj	4982	62.38	24.2	3.41247	1.60851	1.08509
820435_obj	4982	62.14	24.67	3.39934	1.63975	1.05178
108641_obj	4981	21.57	2.84	1.17998	0.188767	2.64408
100472_obj	4971	21.42	8.51	1.17177	0.565636	1.05075
123059_obj	4965	237.93	3.08	13.0159	0.204719	5.99048
121645_obj	4963	106.37	30.97	5.81893	2.05849	1.49917
106148_obj	4962	48.82	20.02	2.67068	1.33067	1.00505
118860_obj	4960	111.5	1.95	6.09956	0.129611	5.55644
113832_obj	4956	38.61	15.34	2.11214	1.01961	1.05069
117265_obj	4952	34.85	10.89	1.90646	0.723829	1.39717
120931_obj	4942	49.18	9.38	2.69037	0.623463	2.10943
108718_obj	4926	23.34	6.96	1.27681	0.462612	1.46466
119403_obj	4925	46.32	15.84	2.53392	1.05284	1.26708
110839_obj	4916	44.96	13.58	2.45952	0.902625	1.44618
111815_obj	4915	43.34	1.54	2.3709	0.10236	4.53371
99791_obj	4913	27.61	9.74	1.51039	0.647391	1.22222
117388_obj	4910	61.66	11.29	3.37309	0.750415	2.16831
121872_obj	4910	94.59	28.16	5.17451	1.87172	1.46706
376618_obj	4910	7.55	2.95	0.41302	0.196078	1.07478
117441_obj	4909	57.8	13.88	3.16193	0.922566	1.77708
789886_obj	4906	17.62	6.27	0.963895	0.41675	1.20969
112011_obj	4901	71.17	20.7	3.89333	1.37587	1.50066
73482_obj	4878	28.56	10.03	1.56236	0.666667	1.22869
797967_obj	4877	31.04	12.06	1.69803	0.801595	1.08292
797973_obj	4877	29.47	11.82	1.61214	0.785643	1.03704
96496_obj	4876	19.24	2.98	1.05252	0.198072	2.40974
116265_obj	4875	33.68	8.73	1.84245	0.580259	1.66686
797965_obj	4873	41.17	13.16	2.25219	0.874709	1.36445
797972_obj	4873	42.95	11.61	2.34956	0.771685	1.60631
113610_obj	4868	28.9	7.63	1.58096	0.507145	1.64033
99495_obj	4867	27.67	7.7	1.51368	0.511798	1.56441
110826_obj	4864	14.63	0.5	0.800328	0.0332336	4.58988
108142_obj	4843	42.62	17.15	2.33151	1.13991	1.03234
122561_obj	4838	498.25	17.04	27.2566	1.1326	4.58889
121678_obj	4837	175.07	44.38	9.57713	2.94982	1.69897
119640_obj	4831	69.65	6.61	3.81018	0.439349	3.11642
96484_obj	4830	21.05	5.6	1.15153	0.372217	1.62934
114907_obj	4824	29.5	10.97	1.61379	0.729146	1.14617
94993_obj	4814	17.91	1.59	0.979759	0.105683	3.21268
80772_obj	4810	30.84	8.47	1.68709	0.562978	1.58339
81061_obj	4806	1340.91	1.11	73.3539	0.0737787	9.95746
110430_obj	4799	24.75	1.45	1.35394	0.0963775	3.81232
108141_obj	4794	21.71	3.25	1.18764	0.216019	2.45887
116472_obj	4792	18.77	7.39	1.02681	0.491193	1.0638
76427_obj	4788	23.73	3.33	1.29814	0.221336	2.55214
96569_obj	4787	19.97	1.39	1.09245	0.0923895	3.5637
117143_obj	4782	46.67	7.84	2.55306	0.521103	2.29259
108124_obj	4781	48.88	13.99	2.67396	0.929877	1.52387
142822_obj	4781	6.26	0.19	0.342451	0.0126288	4.76111
142823_obj	4781	6.23	0.04	0.34081	0.00265869	7.00211
142827_obj	4781	7.06	0.2	0.386214	0.0132935	4.86061
142829_obj	4781	6.1	0.12	0.333698	0.00797607	5.38672
106802_obj	4776	21.35	8.16	1.16794	0.542373	1.10661
121636_obj	4770	81.46	25.72	4.45624	1.70954	1.38222
789578_obj	4761	11.32	4.24	0.619256	0.281821	1.13576
789579_obj	4761	10.84	3.92	0.592998	0.260552	1.18646
122201_obj	4744	59.11	21.21	3.23359	1.40977	1.19768
116275_obj	4739	93.51	32.25	5.11543	2.14357	1.25484
110836_obj	4736	44.7	8.63	2.4453	0.573612	2.09186
120421_obj	4735	66.39	14.06	3.63184	0.93453	1.95839
825831_obj	4730	11.62	4.29	0.635667	0.285145	1.15658
73904_obj	4728	23.12	3.48	1.26477	0.231306	2.451
404677_obj	4727	22.27	8.76	1.21827	0.582253	1.06512
119132_obj	4726	56.38	19.6	3.08425	1.30276	1.24335
119763_obj	4725	239.32	6.89	13.0919	0.457959	4.83731
821794_obj	4724	379.43	14.9	20.7566	0.990362	4.38947
821795_obj	4724	377.86	16.74	20.6707	1.11266	4.2155
102520_obj	4723	39.73	10.57	2.17341	0.702559	1.62927
109642_obj	4723	4993.02	1411.44	273.141	93.8146	1.54176
109379_obj	4721	23.01	1.25	1.25875	0.0830841	3.92128
112912_obj	4720	101.2	29.03	5.53611	1.92954	1.52061
111158_obj	4718	278.37	52.15	15.2281	3.46627	2.13528
821792_obj	4710	528.64	16.46	28.919	1.09405	4.72427
821793_obj	4710	531.59	15.99	29.0804	1.06281	4.77409
106331_obj	4709	571.57	0.02	31.2675	0.00132935	14.5217
105712_obj	4704	35	0.63	1.91466	0.0418744	5.51488
113151_obj	4700	53.91	18.16	2.94912	1.20705	1.28881
111313_obj	4698	46.28	9.07	2.53173	0.602858	2.07023
112876_obj	4694	24.63	7.26	1.34737	0.482552	1.48139
637276_obj	4690	10.59	3.98	0.579322	0.26454	1.13088
637277_obj	4690	10.89	3.82	0.595733	0.253905	1.23038
196702_obj	4688	21.21	3.61	1.16028	0.239947	2.27369
196703_obj	4688	21.06	4.44	1.15208	0.295115	1.96489
114594_obj	4687	12.7	5.2	0.694748	0.34563	1.00726
305440_obj	4679	3.31	0.43	0.181072	0.0285809	2.66344
305441_obj	4679	4.53	0.32	0.247812	0.0212695	3.54239
329534_obj	4679	3.44	0.3	0.188184	0.0199402	3.23839
329535_obj	4679	3.61	0.29	0.197484	0.0192755	3.35689
109015_obj	4675	26.6	4.7	1.45514	0.312396	2.21971
122861_obj	4673	327.6	0.01	17.9212	0.000664673	14.7187
122740_obj	4670	53.2	18.47	2.91028	1.22765	1.24526
110646_obj	4669	82.85	21.37	4.53228	1.42041	1.67393
94151_obj	4663	23.18	2.7	1.26805	0.179462	2.82087
728004_obj	4662	24.48	5.19	1.33917	0.344965	1.95682
728005_obj	4662	23.81	3.97	1.30252	0.263875	2.30337
299142_obj	4659	11.45	2.86	0.626368	0.190096	1.72028
299143_obj	4659	11.03	4.22	0.603392	0.280492	1.10514
116861_obj	4652	20.04	4.89	1.09628	0.325025	1.75399
107449_obj	4650	30.08	6.88	1.64551	0.457295	1.84734
109021_obj	4650	42.4	14.54	2.31947	0.966434	1.26306
121228_obj	4649	26.78	10.95	1.46499	0.727817	1.00924
109203_obj	4646	48.94	16.22	2.67724	1.0781	1.31226
117290_obj	4641	166.34	16.88	9.09956	1.12197	3.01977
100928_obj	4637	22.73	5.2	1.24344	0.34563	1.84703
118836_obj	4636	38.79	14.71	2.12199	0.977733	1.11791
191878_obj	4636	6.4	1.38	0.350109	0.0917248	1.93242
191879_obj	4636	5.77	1.45	0.315646	0.0963775	1.71154
200768_obj	4636	6.49	1.43	0.355033	0.0950482	1.90122
200769_obj	4636	6.19	1.52	0.338621	0.10103	1.74489
119338_obj	4633	31.83	10.58	1.74125	0.703224	1.30807
98454_obj	4629	18.68	7.46	1.02188	0.495846	1.04326
121708_obj	4627	235.54	0.22	12.8851	0.0146228	9.78327
100360_obj	4625	461.81	28.88	25.2631	1.91957	3.71817
121791_obj	4619	97.92	34.54	5.35667	2.29578	1.22235
108133_obj	4618	146.98	3.4	8.04048	0.225989	5.15296
121556_obj	4616	25.04	7.26	1.3698	0.482552	1.50521
118921_obj	4613	74.27	6.31	4.06291	0.419408	3.27609
115821_obj	4610	49.96	16.01	2.73304	1.06414	1.36082
116191_obj	4607	77.8	22.34	4.25602	1.48488	1.51916
434115_obj	4606	36.5	14.91	1.99672	0.991027	1.01063
74020_obj	4594	23.78	4.72	1.30088	0.313725	2.05191
80865_obj	4594	252.75	18.96	13.8266	1.26022	3.4557
80976_obj	4593	38.42	11.28	2.10175	0.749751	1.48711
187620_obj	4592	6.67	0.87	0.36488	0.0578265	2.65762
187621_obj	4592	6.07	0.89	0.332057	0.0591559	2.48884
812138_obj	4590	11.49	3.04	0.628556	0.20206	1.63725
812173_obj	4590	11.43	2.23	0.625274	0.148222	2.07673
590416_obj	4589	22.21	8.54	1.21499	0.56763	1.09792
623638_obj	4589	5.8	2.24	0.317287	0.148887	1.09157
623640_obj	4589	6.61	2.07	0.361597	0.137587	1.39404
726506_obj	4589	6.83	1.61	0.373632	0.107012	1.80384
726508_obj	4589	7.63	1.9	0.417396	0.126288	1.7247
297664_obj	4584	8.59	3.1	0.469912	0.206049	1.18941
297665_obj	4584	8.58	2.93	0.469365	0.194749	1.2691
484714_obj	4584	9.52	3.91	0.520788	0.259887	1.00281
484716_obj	4584	9.61	2.86	0.525711	0.190096	1.46754
589962_obj	4584	30.24	12.32	1.65427	0.818877	1.01447
735290_obj	4583	9.14	3.49	0.5	0.231971	1.10799
723962_obj	4581	10.7	1.98	0.585339	0.131605	2.15306
723964_obj	4581	11.35	2.93	0.620897	0.194749	1.67274
179012_obj	4578	36.97	14.93	2.02243	0.992356	1.02716
348741_obj	4578	21.18	8.38	1.15864	0.556996	1.0567
79443_obj	4577	19.41	0.55	1.06182	0.036557	4.86024
119620_obj	4573	26.08	7.01	1.4267	0.465936	1.61448
101737_obj	4571	34.31	7.15	1.87691	0.475241	1.98163
114746_obj	4567	37.94	14.71	2.07549	0.977733	1.08594
303670_obj	4564	6.52	2.22	0.356674	0.147557	1.27333
303671_obj	4564	5.78	2.21	0.316193	0.146893	1.10604
336284_obj	4564	6.49	1.81	0.355033	0.120306	1.56125
336285_obj	4564	7.49	2.74	0.409737	0.18212	1.16981
434520_obj	4561	7.71	2.13	0.421772	0.141575	1.5749
434522_obj	4561	7.06	2.46	0.386214	0.163509	1.24003
599578_obj	4561	6.16	2.08	0.33698	0.138252	1.28536
115702_obj	4559	40.71	13.02	2.22702	0.865404	1.36367
84137_obj	4559	31.68	10.39	1.73304	0.690595	1.32739
119007_obj	4558	51.93	11.69	2.84081	0.777002	1.87031
487204_obj	4554	9.37	1.98	0.512582	0.131605	1.96157
487205_obj	4554	7.64	2.51	0.417943	0.166833	1.3249
132410_obj	4552	54.25	21.82	2.96772	1.45032	1.03299
132412_obj	4546	45.89	10.43	2.51039	0.693254	1.85646
132413_obj	4546	47.26	10.1	2.58534	0.671319	1.94528
118937_obj	4543	30.86	7.73	1.68818	0.513792	1.71622
442804_obj	4542	11.62	2.55	0.635667	0.169492	1.90706
442805_obj	4542	11.41	2.78	0.624179	0.184779	1.75616
108130_obj	4540	20	7.48	1.09409	0.497175	1.13791
674526_obj	4536	4.84	1.89	0.26477	0.125623	1.07564
117041_obj	4533	164.39	24.65	8.99289	1.63842	2.45648
112895_obj	4530	63.1	24.28	3.45186	1.61383	1.09689
203614_obj	4528	13.83	3.79	0.756565	0.251911	1.58655
203621_obj	4528	13.46	4.98	0.736324	0.331007	1.15348
114305_obj	4522	21.7	3.98	1.18709	0.26454	2.16587
244052_obj	4518	5.31	1.61	0.290481	0.107012	1.44067
244053_obj	4518	5.85	1.94	0.320022	0.128946	1.3114
292832_obj	4518	6.14	2.23	0.335886	0.148222	1.18021
118461_obj	4513	125.76	18.97	6.87965	1.26088	2.4479
114273_obj	4512	29.06	5.76	1.58972	0.382851	2.05391
113543_obj	4510	67.77	3.01	3.70733	0.200066	4.21183
120650_obj	4509	44.56	5.45	2.43764	0.362247	2.75044
505_obj	4509	137.22	28.28	7.50656	1.87969	1.99765
73253_obj	4509	31.81	10.7	1.74015	0.7112	1.29089
115666_obj	4505	40.69	12.04	2.22593	0.800266	1.47586
122885_obj	4505	170.08	28.41	9.30416	1.88833	2.30076
80790_obj	4503	24.27	7.73	1.32768	0.513792	1.36965
530242_obj	4502	8.94	3.6	0.489059	0.239282	1.0313
530243_obj	4502	7.37	2.55	0.403173	0.169492	1.25019
605632_obj	4502	6.86	2.62	0.375274	0.174144	1.10766
605633_obj	4502	7.56	2.8	0.413567	0.186108	1.15198
106407_obj	4499	64.02	5.47	3.50219	0.363576	3.26793
98137_obj	4499	16.86	3.72	0.922319	0.247258	1.89925
74598_obj	4496	23.32	3.79	1.27571	0.251911	2.34032
113959_obj	4494	1946.15	2.07	106.463	0.137587	9.59579
117361_obj	4485	233.53	1.9	12.7752	0.126288	6.66048
407008_obj	4484	12.11	4.83	0.662473	0.321037	1.04512
123352_obj	4476	101.44	40.23	5.54923	2.67398	1.0533
821464_obj	4476	111.93	0.5	6.12309	0.0332336	7.52547
821467_obj	4476	111.74	0.43	6.11269	0.0285809	7.74061
80992_obj	4475	33.39	5.13	1.82659	0.340977	2.4214
115616_obj	4474	47.1	16.05	2.57659	1.0668	1.27217
114362_obj	4473	52.7	6.82	2.88293	0.453307	2.66898
98823_obj	4473	22.48	7.62	1.22976	0.506481	1.2798
112706_obj	4472	168.73	48.37	9.23031	3.21502	1.52155
221618_obj	4472	48.83	18	2.67123	1.19641	1.15879
221619_obj	4472	50.84	15.62	2.78118	1.03822	1.42159
88287_obj	4468	23.33	8.82	1.27626	0.586241	1.12235
145782_obj	4465	114.16	1.81	6.24508	0.120306	5.69794
145783_obj	4465	115.29	1.58	6.30689	0.105018	5.90822
821796_obj	4465	151.26	1.52	8.27462	0.10103	6.35583
821797_obj	4465	147.35	1.73	8.06072	0.114988	6.13135
821800_obj	4465	273.92	2.56	14.9847	0.170156	6.46049
821801_obj	4465	279.05	2.34	15.2653	0.155533	6.61689
115573_obj	4458	37.53	8.03	2.05306	0.533732	1.94359
80053_obj	4458	52.39	17.91	2.86597	1.19043	1.26754
115409_obj	4455	44.75	6.06	2.44803	0.402792	2.60352
106360_obj	4452	16.4	0.34	0.897155	0.0225989	5.31104
120647_obj	4447	426.51	34.45	23.3321	2.2898	3.34902
110502_obj	4444	51.11	6.73	2.79595	0.447325	2.64395
121202_obj	4443	194.35	18.98	10.6318	1.26155	3.07512
807715_obj	4443	24.13	9.41	1.32002	0.625457	1.07758
116208_obj	4440	55.1	18.83	3.01422	1.25158	1.26804
114813_obj	4436	20.55	1.96	1.12418	0.130276	3.10923
120914_obj	4436	62.13	23.31	3.3988	1.54935	1.13336
443858_obj	4436	12.5	4.77	0.683807	0.317049	1.10888
215378_obj	4435	15.23	4.61	0.833151	0.306414	1.4431
215384_obj	4435	13.68	4.79	0.748359	0.318378	1.23299
96094_obj	4435	32.83	3.99	1.79595	0.265204	2.75957
117559_obj	4434	37.74	5.28	2.06455	0.350947	2.5565
448778_obj	4434	10.42	3.78	0.570022	0.251246	1.18192
808446_obj	4434	21.89	8.11	1.19748	0.53905	1.15152
64823_obj	4428	29.97	1.44	1.6395	0.0957129	4.0984
107958_obj	4411	23.4	3.4	1.28009	0.225989	2.50192
117207_obj	4411	83.77	30.06	4.5826	1.99801	1.19761
107974_obj	4410	128.84	6.98	7.04814	0.463942	3.92523
105472_obj	4404	19.48	3.05	1.06565	0.202725	2.39413
111214_obj	4397	13.91	4.9	0.760941	0.32569	1.22429
117302_obj	4397	114.24	44.4	6.24945	2.95115	1.08245
118060_obj	4396	68.51	17.15	3.74781	1.13991	1.71712
507783_obj	4395	9.04	3.66	0.49453	0.24327	1.0235
101131_obj	4394	21.68	2.47	1.186	0.164174	2.8528
107344_obj	4390	21.69	5.85	1.18654	0.388833	1.60954
121922_obj	4388	458.96	0.04	25.1072	0.00265869	13.2051
98695_obj	4387	36.41	13.83	1.99179	0.919242	1.11555
601992_obj	4384	14.82	1.65	0.810722	0.109671	2.88603
601993_obj	4384	13.16	2.97	0.719912	0.197408	1.86664
99775_obj	4384	24.95	8.18	1.36488	0.543702	1.32789
108465_obj	4381	38.99	5.09	2.13293	0.338318	2.65638
111165_obj	4380	95.02	28.37	5.19803	1.88568	1.46288
114914_obj	4379	35.33	10.48	1.93271	0.696577	1.47227
120349_obj	4379	67.56	1.47	3.69584	0.0977069	5.2413
94025_obj	4379	20.74	5.09	1.13457	0.338318	1.7457
121962_obj	4377	65.23	5.82	3.56838	0.386839	3.20546
795864_obj	4375	71.37	9.97	3.90427	0.662679	2.55867
795865_obj	4375	49.1	7.81	2.686	0.519109	2.37135
800346_obj	4375	47.74	9.36	2.6116	0.622134	2.06964
800347_obj	4375	64.45	9.91	3.52571	0.658691	2.42024
674536_obj	4371	4.36	1.57	0.238512	0.104354	1.19258
99839_obj	4370	1908.4	5.61	104.398	0.372881	8.12917
123316_obj	4368	82.62	17.37	4.51969	1.15454	1.96891
629726_obj	4368	8.62	2.82	0.471554	0.187438	1.33101
88283_obj	4368	14.38	1.44	0.786652	0.0957129	3.03894
819236_obj	4367	21.47	3.1	1.17451	0.206049	2.511
819237_obj	4367	21.08	5.33	1.15317	0.354271	1.70269
819240_obj	4365	25.06	4.76	1.3709	0.316384	2.11537
819241_obj	4365	22.77	3.8	1.24562	0.252576	2.30208
116628_obj	4359	351.57	125.59	19.2325	8.34762	1.20411
117977_obj	4358	138.26	23.95	7.56346	1.59189	2.2483
122938_obj	4357	58.58	23.54	3.2046	1.56464	1.03431
106488_obj	4349	22.76	8.24	1.24508	0.54769	1.1848
121720_obj	4335	91.34	34.16	4.99672	2.27052	1.13796
123263_obj	4335	186.56	71.63	10.2057	4.76105	1.10002
703676_obj	4334	31.8	9.15	1.73961	0.608175	1.5162
703677_obj	4334	33.42	8.98	1.82823	0.596876	1.61494
601_obj	4331	72.72	10.11	3.97812	0.671984	2.56559
121880_obj	4329	129.36	24.65	7.07659	1.63842	2.11075
122197_obj	4329	81.47	0.86	4.45678	0.0571618	6.28481
113005_obj	4328	58.46	19.11	3.19803	1.27019	1.33214
819768_obj	4325	9.88	1.65	0.540481	0.109671	2.30106
819770_obj	4325	9.75	1.63	0.53337	0.108342	2.29955
819769_obj	4324	8.38	2.54	0.458425	0.168827	1.44114
819771_obj	4324	8.28	2.15	0.452954	0.142905	1.66431
109375_obj	4321	76.17	27.59	4.16685	1.83383	1.1841
94725_obj	4317	15.12	1.81	0.827133	0.120306	2.78141
99731_obj	4315	24	5.59	1.31291	0.371552	1.82113
118566_obj	4309	80.25	27.61	4.39004	1.83516	1.25833
80615_obj	4302	28.57	1.06	1.56291	0.0704553	4.47138
819955_obj	4302	9.33	3.03	0.510394	0.201396	1.34158
120328_obj	4294	114.15	15.44	6.24453	1.02625	2.6052
84822_obj	4292	67.47	12.72	3.69092	0.845464	2.12617
141250_obj	4289	11.03	1.4	0.603392	0.0930542	2.69695
141251_obj	4289	11.05	1.79	0.604486	0.118976	2.34503
119636_obj	4288	60.6	10.13	3.3151	0.673313	2.2997
101096_obj	4283	731.56	4.29	40.0197	0.285145	7.13287
108963_obj	4283	95.62	27.53	5.23085	1.82984	1.51533
118125_obj	4277	6132.52	125.96	335.477	8.37222	5.32446
100857_obj	4274	14.9	0.19	0.815098	0.0126288	6.01219
122579_obj	4271	46.87	8.42	2.564	0.559654	2.19579
99845_obj	4267	17.21	4.27	0.941466	0.283815	1.72996
120322_obj	4262	630.85	13.23	34.5104	0.879362	5.29443
562_obj	4261	4508.76	36.76	246.65	2.44334	6.65747
103420_obj	4255	24.56	8.26	1.34354	0.54902	1.29111
678703_obj	4248	25.73	3.55	1.40755	0.235959	2.57658
122856_obj	4246	195.05	73.93	10.6701	4.91392	1.11863
109104_obj	4238	349.41	6.7	19.1143	0.445331	5.42363
821460_obj	4235	40.26	12.37	2.20241	0.8222	1.42152
821461_obj	4235	41.24	12.46	2.25602	0.828182	1.44576
821462_obj	4235	47.25	11.87	2.58479	0.788966	1.71201
821463_obj	4235	45.28	12.14	2.47702	0.806913	1.61812
114277_obj	4234	68.03	19.78	3.72155	1.31472	1.50115
250835_obj	4231	10.51	3.68	0.574945	0.2446	1.233
98982_obj	4230	35.18	10.14	1.92451	0.673978	1.51372
99310_obj	4229	21.69	4.75	1.18654	0.31572	1.91005
119465_obj	4228	28.39	10.96	1.55306	0.728481	1.09215
108138_obj	4223	114.2	13.23	6.24726	0.879362	2.8287
99016_obj	4222	17.96	3.48	0.982495	0.231306	2.08665
830052_obj	4219	119.66	19.39	6.54595	1.2888	2.34457
830053_obj	4219	117.59	18.46	6.43271	1.22699	2.39031
94906_obj	4218	25.75	5.58	1.40864	0.370887	1.92525
135222_obj	4216	10.9	3.19	0.59628	0.212031	1.49172
135223_obj	4216	10.78	3.06	0.589716	0.20339	1.53577
786536_obj	4215	8.1	2.46	0.443107	0.163509	1.43828
789536_obj	4215	8.06	2.6	0.440919	0.172815	1.35129
268156_obj	4210	6.96	2.03	0.380744	0.134929	1.49663
268158_obj	4210	7.45	2.71	0.407549	0.180126	1.17797
364945_obj	4210	7.46	2.07	0.408096	0.137587	1.56856
365006_obj	4210	6.66	1.89	0.364333	0.125623	1.53615
678702_obj	4209	25.52	3.76	1.39606	0.249917	2.48184
123339_obj	4208	124.47	31.91	6.80908	2.12097	1.68274
107786_obj	4207	30.56	6.7	1.67177	0.445331	1.90843
116169_obj	4198	49.3	7.06	2.69694	0.469259	2.52287
227406_obj	4196	11.48	1.15	0.628009	0.0764374	3.03843
227411_obj	4196	12.08	1.35	0.660832	0.0897308	2.88061
112976_obj	4191	72.29	18.3	3.9546	1.21635	1.70097
112983_obj	4187	7151.01	6.7	391.193	0.445331	9.77879
105978_obj	4186	39.09	11.32	2.1384	0.752409	1.50694
100588_obj	4182	26.99	7.35	1.47648	0.488534	1.59563
821468_obj	4178	152.09	0.06	8.32002	0.00398804	11.0267
99325_obj	4177	23.35	3.95	1.27735	0.262546	2.28252
123112_obj	4176	54.76	14.74	2.99562	0.979727	1.6124
109744_obj	4174	117.93	33.17	6.45131	2.20472	1.549
100805_obj	4173	26.88	2.64	1.47046	0.175474	3.06694
122350_obj	4173	226.4	0.15	12.3851	0.00997009	10.2787
107612_obj	4172	89	30.96	4.86871	2.05783	1.24242
255946_obj	4171	6.19	0.46	0.338621	0.0305749	3.46925
255948_obj	4171	6.47	0.64	0.353939	0.042539	3.05664
94792_obj	4161	17.07	1.5	0.933807	0.0997009	3.22745
122313_obj	4156	216.19	1.87	11.8266	0.124294	6.57214
267963_obj	4154	16.93	5.48	0.926149	0.364241	1.34635
267973_obj	4154	15.65	6	0.856127	0.398804	1.10215
114499_obj	4152	94.09	38.31	5.14716	2.54636	1.01534
115736_obj	4149	29.72	7.51	1.62582	0.499169	1.70357
113591_obj	4148	26.68	10.34	1.45952	0.687272	1.08654
112593_obj	4147	46.96	7.37	2.56893	0.489864	2.39071
107952_obj	4145	64.6	16.82	3.53392	1.11798	1.66037
109139_obj	4125	81.35	20.18	4.45022	1.34131	1.73023
118273_obj	4123	365.98	4.59	20.0208	0.305085	6.03614
96457_obj	4118	27.19	7.34	1.48742	0.48787	1.60824
112496_obj	4116	32.95	8.83	1.80252	0.586906	1.61881
821409_obj	4116	13.38	5.36	0.731947	0.356265	1.03879
98625_obj	4112	17.69	1.56	0.967724	0.103689	3.22233
116834_obj	4109	76.23	22.12	4.17013	1.47026	1.50403
122785_obj	4109	52.49	10.67	2.87144	0.709206	2.0175
590272_obj	4104	10.3	3.01	0.563457	0.200066	1.49383
590273_obj	4104	12.23	3.2	0.669037	0.212695	1.6533
120652_obj	4102	23.33	7.26	1.27626	0.482552	1.40316
122762_obj	4102	42.9	0.13	2.34683	0.00864074	8.08534
80158_obj	4102	19.1	6.62	1.04486	0.440013	1.24769
116570_obj	4101	201.83	30.05	11.041	1.99734	2.46672
70475_obj	4099	21.29	8.76	1.16466	0.582253	1.00019
110978_obj	4090	1757.53	20.47	96.145	1.36058	6.14291
101112_obj	4089	64.46	4.42	3.52626	0.293785	3.5853
120303_obj	4088	69.65	24.02	3.81018	1.59654	1.25491
119843_obj	4083	31.65	10.69	1.7314	0.710535	1.28496
120988_obj	4081	65.39	4.35	3.57713	0.289133	3.629
100359_obj	4077	19.2	7.26	1.05033	0.482552	1.12208
115735_obj	4074	44.87	7.65	2.4546	0.508475	2.27124
212215_obj	4074	12.43	4.95	0.679978	0.329013	1.04734
105549_obj	4069	21.51	0.24	1.1767	0.0159521	6.20485
113851_obj	4057	93.01	22.92	5.08807	1.52343	1.7398
819463_obj	4055	12.69	1.22	0.694201	0.0810901	3.09776
98141_obj	4055	478.25	9.2	26.1625	0.611499	5.41901
819462_obj	4054	11.87	2.25	0.649344	0.149551	2.11834
121249_obj	4051	477.24	6.04	26.1072	0.401462	6.02304
107854_obj	4050	29.26	8.78	1.60066	0.583583	1.45565
99896_obj	4040	13.39	4.1	0.732495	0.272516	1.42648
293562_obj	4036	74.4	1.62	4.07002	0.107677	5.24025
293563_obj	4036	72.42	1.74	3.96171	0.115653	5.09825
94031_obj	4030	11.58	3.2	0.633479	0.212695	1.57451
106517_obj	4029	67.87	11.36	3.7128	0.755068	2.29783
110983_obj	4029	88.58	2.51	4.84573	0.166833	4.86024
78881_obj	4027	12.61	0.85	0.689825	0.0564972	3.60998
98245_obj	4024	33.11	0.92	1.81127	0.0611499	4.88851
114401_obj	4021	142.11	2.93	7.77407	0.194749	5.31898
119208_obj	4018	149.92	18.08	8.20131	1.20173	2.77074
400445_obj	4016	19.95	7.46	1.09136	0.495846	1.13816
116115_obj	4008	69.54	14.4	3.80416	0.957129	1.99079
106712_obj	4001	28.98	5.19	1.58534	0.344965	2.20027
100298_obj	3989	1495.12	1.92	81.7899	0.127617	9.32396
511_obj	3987	338.74	0.31	18.5306	0.0206049	9.81271
168994_obj	3985	6.53	0.01	0.357221	0.000664673	9.06996
168995_obj	3985	6.37	0.03	0.348468	0.00199402	7.44921
116004_obj	3982	21.07	8.36	1.15263	0.555666	1.05263
119541_obj	3982	133.92	9.35	7.32604	0.621469	3.55928
110923_obj	3981	15305.1	0.04	837.26	0.00265869	18.2646
114891_obj	3978	33.2	1.18	1.81619	0.0784314	4.53334
80643_obj	3978	18.49	0.74	1.01149	0.0491858	4.36209
114624_obj	3973	49.51	13.3	2.70842	0.884015	1.61531
119610_obj	3973	34.68	11.04	1.89716	0.733799	1.37038
121288_obj	3972	198.72	79.75	10.8709	5.30076	1.0362
116650_obj	3971	68.93	2.31	3.77079	0.153539	4.61819
615486_obj	3969	16.43	4.99	0.898796	0.331672	1.43824
615487_obj	3969	16.55	5.73	0.905361	0.380857	1.24924
115727_obj	3960	370.16	6.06	20.2495	0.402792	5.65171
95876_obj	3959	14.65	5.62	0.801422	0.373546	1.10128
96291_obj	3951	43.94	1.05	2.40372	0.0697906	5.10609
115593_obj	3947	18.98	3.4	1.03829	0.225989	2.19989
101069_obj	3946	996.09	1.5	54.4907	0.0997009	9.09419
113765_obj	3946	134.68	2.09	7.36761	0.138917	5.72891
99207_obj	3942	11.1	0.96	0.607221	0.0638086	3.2504
80718_obj	3930	22.14	6.47	1.21116	0.430043	1.49384
120508_obj	3929	80.06	4.2	4.37965	0.279163	3.97164
811786_obj	3929	17.42	6.65	0.952954	0.442007	1.10834
98744_obj	3927	811.64	4.68	44.4004	0.311067	7.15721
121037_obj	3925	53.84	14.07	2.9453	0.935194	1.65507
123285_obj	3922	2368.62	114.06	129.574	7.58126	4.0952
76436_obj	3922	13.59	4.53	0.743435	0.301097	1.30398
106361_obj	3918	21.24	7.54	1.16193	0.501163	1.21317
275330_obj	3917	11.66	3.77	0.637856	0.250582	1.34795
275331_obj	3917	11.55	3.39	0.631838	0.225324	1.48755
114912_obj	3915	337.03	11.79	18.4371	0.783649	4.55626
114455_obj	3913	969.28	3.84	53.0241	0.255234	7.69868
108305_obj	3904	29.53	8.65	1.61543	0.574942	1.49043
116845_obj	3904	22.73	8.47	1.24344	0.562978	1.14318
100475_obj	3900	12.08	0.74	0.660832	0.0491858	3.74797
96046_obj	3899	86.65	28.15	4.74015	1.87105	1.34108
123167_obj	3894	120.47	3.36	6.59026	0.22333	4.88309
80433_obj	3893	41.83	7.68	2.28829	0.510469	2.16438
118802_obj	3890	17.91	0.34	0.979759	0.0225989	5.4381
99697_obj	3886	2644.75	7.35	144.68	0.488534	8.21019
121430_obj	3881	65.39	10.91	3.57713	0.725158	2.30244
104990_obj	3880	23.79	9.36	1.30142	0.622134	1.06479
641955_obj	3867	4.46	1.81	0.243982	0.120306	1.02007
641963_obj	3867	4.87	1.74	0.266411	0.115653	1.20385
703865_obj	3867	5.58	1.52	0.305252	0.10103	1.59521
703873_obj	3867	4.87	1.65	0.266411	0.109671	1.28047
113038_obj	3866	33.72	13.36	1.84464	0.888003	1.0547
113532_obj	3866	114.52	2.05	6.26477	0.136258	5.52285
99328_obj	3863	24.3	7.37	1.32932	0.489864	1.44024
117793_obj	3861	18.69	7.47	1.02243	0.49651	1.0421
112012_obj	3854	2699.43	4.15	147.671	0.275839	9.06435
76019_obj	3851	65.45	25.66	3.58042	1.70555	1.06989
113633_obj	3850	65.36	23.58	3.57549	1.5673	1.18986
122847_obj	3849	65.46	24.99	3.58096	1.66102	1.10828
824477_obj	3848	24.29	6.22	1.32877	0.413426	1.68439
824487_obj	3848	26.04	7.82	1.42451	0.519774	1.45451
110812_obj	3843	30.26	5.89	1.65536	0.391492	2.08009
100963_obj	3842	19.15	2.78	1.04759	0.184779	2.50321
835678_obj	3836	51.14	5.74	2.79759	0.381522	2.87435
835679_obj	3836	57.56	5.16	3.1488	0.342971	3.19864
96105_obj	3833	33.09	1.85	1.81018	0.122964	3.87982
80912_obj	3831	31.1	8.88	1.70131	0.590229	1.5273
100960_obj	3830	85.46	0.9	4.67505	0.0598205	6.2882
99749_obj	3828	14.7	3.47	0.804158	0.230641	1.80183
229968_obj	3821	19.93	3.31	1.09026	0.220007	2.30906
229969_obj	3821	22.15	3.02	1.21171	0.200731	2.5937
229974_obj	3821	19.2	3.48	1.05033	0.231306	2.18297
229975_obj	3821	23.45	3.69	1.28282	0.245264	2.38691
111669_obj	3818	152.13	43.08	8.32221	2.86341	1.53923
315212_obj	3818	9.72	0.15	0.531729	0.00997009	5.73694
315213_obj	3818	8.14	0.19	0.445295	0.0126288	5.13998
142358_obj	3810	8.89	2.78	0.486324	0.184779	1.39612
142359_obj	3810	9.29	1.8	0.508206	0.119641	2.0867
142698_obj	3810	7.62	2	0.416849	0.132935	1.64881
142699_obj	3810	9.2	3.19	0.503282	0.212031	1.2471
101136_obj	3806	755.76	7.26	41.3435	0.482552	6.42083
95912_obj	3804	12.71	0.22	0.695295	0.0146228	5.57133
120899_obj	3803	27	4.65	1.47702	0.309073	2.25667
105159_obj	3801	1662.23	4.08	90.9316	0.271186	8.38935
100620_obj	3792	871.92	3.74	47.698	0.248588	7.58403
114906_obj	3791	70.33	27.12	3.84737	1.80259	1.0938
120211_obj	3785	74.22	27.96	4.06018	1.85842	1.12746
822995_obj	3784	29.08	0.45	1.59081	0.0299103	5.73298
823015_obj	3784	29.75	0.54	1.62746	0.0358923	5.5028
110343_obj	3781	30.26	11.41	1.65536	0.758391	1.12613
822994_obj	3781	27.76	0.51	1.5186	0.0338983	5.48538
823014_obj	3781	26.03	0.38	1.42396	0.0252576	5.81705
123139_obj	3774	89.45	4.78	4.89333	0.317714	3.94502
96400_obj	3770	27.58	1.21	1.50875	0.0804254	4.22956
116481_obj	3769	45.52	10.06	2.49015	0.668661	1.89689
72564_obj	3767	51.06	4.81	2.79322	0.319708	3.1271
432085_obj	3762	5.29	1.67	0.289387	0.111	1.38244
432095_obj	3762	6.93	1.23	0.379103	0.0817547	2.21322
641337_obj	3762	6.41	1.38	0.350656	0.0917248	1.93467
641347_obj	3762	6.72	1.28	0.367615	0.0850781	2.11134
117117_obj	3761	88.5	5.39	4.84136	0.358259	3.75634
804_obj	3757	139.09	51.94	7.60886	3.45231	1.14012
793984_obj	3756	98.42	20.11	5.38403	1.33666	2.01006
793985_obj	3756	99.14	19.61	5.42341	1.30342	2.0569
81476_obj	3755	6123.42	279.81	334.979	18.5982	4.17084
110328_obj	3754	649.83	5.14	35.5487	0.341642	6.70117
102631_obj	3744	86.72	5.32	4.74398	0.353606	3.74588
108312_obj	3744	20.67	6.37	1.13074	0.423396	1.41719
792129_obj	3743	79.99	0.57	4.37582	0.0378863	6.85173
792140_obj	3743	81.85	0.5	4.47757	0.0332336	7.07393
114363_obj	3732	67	26.55	3.66521	1.76471	1.05447
100596_obj	3730	23.03	2.71	1.25985	0.180126	2.80617
763722_obj	3730	9.57	1.56	0.523523	0.103689	2.33599
763723_obj	3730	8.61	1.33	0.471007	0.0884015	2.41361
776028_obj	3730	9.12	1.18	0.498906	0.0784314	2.66927
776029_obj	3730	9.18	1.31	0.502188	0.0870721	2.52795
69330_obj	3720	25.19	9.45	1.37801	0.628116	1.13348
112799_obj	3718	616.92	0.16	33.7484	0.0106348	11.6318
240488_obj	3712	10.61	1.57	0.580416	0.104354	2.47561
240491_obj	3712	9.21	1.48	0.503829	0.0983716	2.35662
114774_obj	3711	163.75	63.91	8.95788	4.24792	1.0764
557826_obj	3711	10.04	1.63	0.549234	0.108342	2.34183
557827_obj	3711	10.22	1.63	0.559081	0.108342	2.36747
80705_obj	3709	21.14	4.75	1.15646	0.31572	1.87299
118784_obj	3704	48.74	1.81	2.6663	0.120306	4.47006
577385_obj	3704	6.42	1.52	0.351204	0.10103	1.79752
823806_obj	3704	6.71	1.72	0.367068	0.114324	1.68292
823816_obj	3704	6.12	1.59	0.334792	0.105683	1.66352
115922_obj	3698	22.71	9.04	1.24234	0.600864	1.04795
118298_obj	3695	141.66	32.29	7.74945	2.14623	1.85229
305274_obj	3695	4.27	1.01	0.233589	0.0671319	1.7989
305275_obj	3695	4.03	0.9	0.22046	0.0598205	1.8818
349640_obj	3695	5.51	0.66	0.301422	0.0438684	2.78053
349641_obj	3695	4.85	0.66	0.265317	0.0438684	2.59646
117303_obj	3690	52.45	19.54	2.86926	1.29877	1.14353
781378_obj	3687	81.57	14.61	4.46225	0.971087	2.2001
781417_obj	3687	76.63	15.38	4.19201	1.02227	2.03587
113627_obj	3685	36.03	13.54	1.97101	0.899967	1.13099
106520_obj	3684	24.75	7.61	1.35394	0.505816	1.42048
109575_obj	3684	23.71	4.58	1.29705	0.30442	2.09109
112762_obj	3682	14.53	0.14	0.794858	0.00930542	6.41648
117511_obj	3681	3002.14	0.96	164.231	0.0638086	11.3297
112877_obj	3680	17.06	1.61	0.93326	0.107012	3.1245
107770_obj	3677	25.91	9.99	1.4174	0.664008	1.09397
101038_obj	3676	20.77	7	1.13621	0.465271	1.28809
120707_obj	3674	84.35	19.3	4.61433	1.28282	1.84681
111192_obj	3669	1731.55	5.27	94.7237	0.350282	8.07906
119378_obj	3661	43.08	14.51	2.35667	0.96444	1.28899
107200_obj	3660	68.84	15.73	3.76586	1.04553	1.84875
111490_obj	3660	44.68	4.29	2.4442	0.285145	3.0996
108279_obj	3658	32.15	10.75	1.75875	0.714523	1.2995
441130_obj	3658	9.44	2.64	0.516411	0.175474	1.55727
441134_obj	3658	10.18	2.82	0.556893	0.187438	1.57099
215250_obj	3654	9.54	0.34	0.521882	0.0225989	4.5294
215252_obj	3654	10.14	0.87	0.554705	0.0578265	3.26192
118484_obj	3650	114.12	37.79	6.24289	2.5118	1.31349
109380_obj	3648	74.05	17.12	4.05088	1.13792	1.83184
819788_obj	3644	5.69	1.16	0.311269	0.077102	2.01332
819789_obj	3644	5.54	1.52	0.303063	0.10103	1.58483
819790_obj	3644	5.9	0.89	0.322757	0.0591559	2.44786
819791_obj	3644	6.1	1.09	0.333698	0.0724493	2.2035
108123_obj	3641	77.22	29.35	4.22429	1.95081	1.11463
117407_obj	3634	226.22	74.62	12.3753	4.95979	1.31911
116998_obj	3631	7964.47	20.25	435.693	1.34596	8.33853
119272_obj	3631	100.51	27.66	5.49836	1.83848	1.58048
79543_obj	3629	27.02	9.79	1.47812	0.650715	1.18366
111246_obj	3627	25.14	5.31	1.37527	0.352941	1.96222
120409_obj	3626	42.39	6.18	2.31893	0.410768	2.49706
112621_obj	3611	29.73	9.73	1.62637	0.646726	1.33043
120032_obj	3610	64.47	11.2	3.52681	0.744433	2.24415
109102_obj	3607	46.59	2.23	2.54869	0.148222	4.10392
115775_obj	3602	51.04	2.98	2.79212	0.198072	3.81726
108077_obj	3601	30.22	1.13	1.65317	0.075108	4.46013
100844_obj	3599	19.67	1.47	1.07604	0.0977069	3.46113
376054_obj	3592	17.42	3.6	0.952954	0.239282	1.99369
376055_obj	3592	16.54	5.06	0.904814	0.336324	1.42777
105829_obj	3589	533.28	52.5	29.1729	3.48953	3.06352
116533_obj	3589	98.07	2.68	5.36488	0.178132	4.91253
132372_obj	3586	6.69	1.4	0.365974	0.0930542	1.9756
132373_obj	3586	6.8	1.43	0.371991	0.0950482	1.96854
132928_obj	3586	7.24	1.67	0.396061	0.111	1.83516
132929_obj	3586	5.46	1.79	0.298687	0.118976	1.32796
115973_obj	3585	36.25	12.66	1.98304	0.841476	1.23672
250565_obj	3584	8.34	2.73	0.456236	0.181456	1.33016
79427_obj	3584	32.22	1.73	1.76258	0.114988	3.93813
184444_obj	3571	929.11	253.58	50.8266	16.8548	1.59243
184445_obj	3571	927.98	251.56	50.7648	16.7205	1.60221
109347_obj	3570	54.18	18.21	2.96389	1.21037	1.29205
114146_obj	3568	424.95	0.03	23.2467	0.00199402	13.5091
81586_obj	3567	31.76	5.62	1.73742	0.373546	2.21759
100425_obj	3566	24.42	9.67	1.33589	0.642738	1.05549
99837_obj	3566	224.51	2.64	12.2817	0.175474	6.12912
121475_obj	3565	58.54	9.65	3.20241	0.641409	2.31984
115164_obj	3563	25	8.27	1.36761	0.549684	1.31499
99562_obj	3563	33.11	4	1.81127	0.265869	2.76821
122252_obj	3562	305.61	0.02	16.7183	0.00132935	13.6184
122124_obj	3561	84.67	14.25	4.63184	0.947159	2.28991
111088_obj	3556	109.12	24.49	5.96937	1.62778	1.87467
101205_obj	3551	14.89	2.19	0.814551	0.145563	2.48436
119768_obj	3546	75.07	4.64	4.10667	0.308408	3.73506
119250_obj	3545	61.26	17.68	3.3512	1.17514	1.51185
110501_obj	3536	72.52	24.64	3.96718	1.63775	1.27639
117173_obj	3536	48.78	3.72	2.66849	0.247258	3.43193
121522_obj	3536	822.59	175.71	44.9995	11.679	1.946
114794_obj	3534	543.66	0.16	29.7407	0.0106348	11.4494
99154_obj	3531	34.72	3.82	1.89934	0.253905	2.90314
111332_obj	3529	41.85	0.02	2.28939	0.00132935	10.75
120209_obj	3529	133.77	5.46	7.31783	0.362911	4.33373
108882_obj	3526	80.95	0.06	4.42834	0.00398804	10.1169
120455_obj	3524	43.91	15.52	2.40208	1.03157	1.21944
118676_obj	3522	38.19	6.72	2.08917	0.44666	2.22568
115514_obj	3518	42.33	10.54	2.31565	0.700565	1.72482
81568_obj	3511	12.51	1.09	0.684354	0.0724493	3.2397
110625_obj	3509	94.64	18.01	5.17724	1.19708	2.11267
116648_obj	3504	76.77	11.92	4.19967	0.79229	2.40618
117319_obj	3500	90.2	31.24	4.93435	2.07644	1.24875
119817_obj	3498	103.6	0.71	5.6674	0.0471918	6.90801
287686_obj	3498	8.46	3.39	0.462801	0.225324	1.03839
287687_obj	3498	8.41	2.35	0.460066	0.156198	1.55846
88256_obj	3497	23.66	9.38	1.29431	0.623463	1.05381
235736_obj	3494	9.21	0.94	0.503829	0.0624792	3.01149
235750_obj	3494	9.9	1.06	0.541575	0.0704553	2.94238
115921_obj	3491	11.94	2.21	0.653173	0.146893	2.1527
121315_obj	3490	276.48	93.6	15.1247	6.22134	1.28161
106336_obj	3483	33.72	0.64	1.84464	0.042539	5.43841
114421_obj	3480	41.68	12.78	2.28009	0.849452	1.42449
113626_obj	3478	432.54	4	23.6619	0.265869	6.47571
115398_obj	3476	40.94	4.75	2.23961	0.31572	2.82653
106229_obj	3474	66.83	6.35	3.65591	0.422067	3.11469
117203_obj	3469	115.74	30.99	6.33151	2.05982	1.62003
81453_obj	3467	16071.7	2190.43	879.197	145.592	2.59426
117205_obj	3463	53.32	13.98	2.91685	0.929212	1.65033
123129_obj	3462	104.62	6.72	5.72319	0.44666	3.67957
119251_obj	3460	17.53	3.07	0.958972	0.204055	2.23253
119440_obj	3460	356.57	12.92	19.506	0.858757	4.50553
106582_obj	3455	162.04	56.77	8.86433	3.77335	1.23217
121771_obj	3455	163.69	55.93	8.9546	3.71751	1.26829
100774_obj	3449	69.28	24.28	3.78993	1.61383	1.23169
119504_obj	3444	13.88	4.7	0.7593	0.312396	1.28129
103609_obj	3440	27.67	6.24	1.51368	0.414756	1.86772
121242_obj	3430	61.72	17.91	3.37637	1.19043	1.50399
109441_obj	3425	35.82	13.37	1.95952	0.888667	1.14078
80863_obj	3425	29.66	3.22	1.62254	0.214025	2.9224
742_obj	3424	135.4	19.45	7.407	1.29279	2.5184
106524_obj	3423	149.32	27.88	8.16849	1.85311	2.14012
101144_obj	3421	30.12	9.98	1.6477	0.663343	1.31263
116192_obj	3418	32.26	5.31	1.76477	0.352941	2.32198
599592_obj	3403	17.11	5.47	0.935996	0.363576	1.36425
780282_obj	3403	137.88	1.66	7.54267	0.110336	6.0951
780283_obj	3403	141.28	1.96	7.72867	0.130276	5.89058
106058_obj	3401	68.85	17.63	3.76641	1.17182	1.68444
120185_obj	3400	91.35	24.21	4.99726	1.60917	1.63482
641956_obj	3398	5.01	2.05	0.27407	0.136258	1.0082
703866_obj	3398	4.02	1.64	0.219912	0.109006	1.01252
703874_obj	3398	4.16	1.22	0.227571	0.0810901	1.48872
115127_obj	3394	267.82	0.12	14.651	0.00797607	10.843
84599_obj	3393	28.58	7.04	1.56346	0.46793	1.74038
113958_obj	3390	76.5	27.24	4.1849	1.81057	1.20875
120857_obj	3390	64.84	15.45	3.54705	1.02692	1.7883
118402_obj	3386	151.34	23.48	8.27899	1.56065	2.40731
113074_obj	3385	49.64	5.2	2.71554	0.34563	2.97394
107440_obj	3383	52.23	20.98	2.85722	1.39448	1.03488
96303_obj	3383	19.75	5.14	1.08042	0.341642	1.66103
107401_obj	3381	38.49	10.82	2.10558	0.719176	1.5498
820476_obj	3380	45.93	4.26	2.51258	0.283151	3.14953
820477_obj	3380	44.42	4.39	2.42998	0.291791	3.05793
820474_obj	3378	31.08	4.95	1.70022	0.329013	2.3695
820475_obj	3378	33.24	4.29	1.81838	0.285145	2.67289
74098_obj	3372	75.97	25.96	4.15591	1.72549	1.26816
116441_obj	3371	25.09	9.15	1.37254	0.608175	1.17429
79933_obj	3371	19.59	7.84	1.07166	0.521103	1.04021
108183_obj	3370	24.03	5.37	1.31455	0.356929	1.88086
114545_obj	3369	49.97	11.28	2.73359	0.749751	1.86631
119420_obj	3364	222.58	5.47	12.1761	0.363576	5.06566
108426_obj	3358	2039.87	5.16	111.59	0.342971	8.34591
75831_obj	3357	24	6.83	1.31291	0.453971	1.53209
73246_obj	3356	20.35	0.64	1.11324	0.042539	4.70983
119230_obj	3355	73.07	12.87	3.99726	0.855434	2.22429
107306_obj	3350	24.04	5.4	1.3151	0.358923	1.87342
110465_obj	3348	69.25	6.6	3.78829	0.438684	3.11029
119421_obj	3348	69.49	7.88	3.80142	0.523762	2.85956
117762_obj	3347	148.51	35.12	8.12418	2.33433	1.79921
588026_obj	3347	159.43	7.29	8.72155	0.484546	4.16988
588027_obj	3347	162.6	6.61	8.89497	0.439349	4.33955
589644_obj	3347	159.87	6.08	8.74562	0.404121	4.4357
589645_obj	3347	160.11	7.26	8.75875	0.482552	4.18197
114219_obj	3346	34.78	9.84	1.90263	0.654038	1.54055
108118_obj	3337	28.39	6.77	1.55306	0.449983	1.78717
116055_obj	3332	1239.75	0.01	67.82	0.000664673	16.6387
123281_obj	3331	61.31	21.35	3.35394	1.41908	1.2409
799670_obj	3330	7.35	1.97	0.402079	0.130941	1.61857
799671_obj	3330	6.61	2.1	0.361597	0.139581	1.37328
804596_obj	3330	6.56	2.38	0.358862	0.158192	1.18175
804597_obj	3330	6.98	2.11	0.381838	0.140246	1.445
107034_obj	3327	19.78	4.6	1.08206	0.305749	1.82335
105075_obj	3324	217.25	1.06	11.8846	0.0704553	7.39817
117029_obj	3322	73.22	28.9	4.00547	1.9209	1.06019
98422_obj	3322	21.54	1.6	1.17834	0.106348	3.46989
547216_obj	3320	53.26	6	2.91357	0.398804	2.86904
547217_obj	3320	46.85	6.08	2.56291	0.404121	2.66492
72572_obj	3319	33.07	6.54	1.80908	0.434696	2.05718
123236_obj	3317	313.44	105.23	17.1466	6.99435	1.29366
109035_obj	3315	21.89	2.3	1.19748	0.152875	2.96958
109544_obj	3315	26.79	2.09	1.46554	0.138917	3.39914
112743_obj	3315	59.29	19.46	3.24344	1.29345	1.3263
110823_obj	3314	22.73	4.07	1.24344	0.270522	2.20052
96109_obj	3313	26.79	3.64	1.46554	0.241941	2.5987
119536_obj	3312	22.04	7.32	1.20569	0.48654	1.30923
73227_obj	3312	156.23	16.46	8.5465	1.09405	2.96565
98596_obj	3312	58.26	13.27	3.18709	0.882021	1.85336
110507_obj	3311	1643.52	379.5	89.9081	25.2243	1.83364
96246_obj	3310	20.46	1.35	1.11926	0.0897308	3.64079
159008_obj	3309	21.72	5.61	1.18818	0.372881	1.67197
159011_obj	3309	21.13	5.25	1.15591	0.348953	1.72792
159452_obj	3309	22.65	4.54	1.23906	0.301761	2.03776
159455_obj	3309	21.42	4.05	1.17177	0.269192	2.12198
107312_obj	3306	35.59	13.75	1.94694	0.913925	1.09106
700498_obj	3306	304.82	1.36	16.6751	0.0903955	7.52723
700499_obj	3306	306.48	1.41	16.7659	0.0937188	7.48297
79698_obj	3306	67.36	19.11	3.6849	1.27019	1.53658
120890_obj	3305	55.33	4.71	3.02681	0.313061	3.27328
602640_obj	3305	288.21	2.23	15.7664	0.148222	6.73295
602641_obj	3305	291.23	2.3	15.9316	0.152875	6.7034
108014_obj	3297	20.84	2.8	1.14004	0.186108	2.61487
113422_obj	3289	59.12	18.06	3.23414	1.2004	1.42987
110312_obj	3286	311.38	17.71	17.0339	1.17714	3.85506
83580_obj	3286	19.38	5.73	1.06018	0.380857	1.47698
115418_obj	3285	19.38	7.75	1.06018	0.515121	1.04132
109014_obj	3284	20.78	3.92	1.13676	0.260552	2.12529
661921_obj	3276	9.55	3.48	0.522429	0.231306	1.17543
110977_obj	3272	553.28	1.82	30.267	0.12097	7.96695
99862_obj	3270	17.84	4.5	0.97593	0.299103	1.70614
80872_obj	3267	120.26	23.17	6.57877	1.54005	2.09484
64874_obj	3265	163.41	42.15	8.93928	2.8016	1.67391
118974_obj	3264	85.46	33.08	4.67505	2.19874	1.08831
112615_obj	3261	40.89	6.25	2.23687	0.41542	2.42884
118108_obj	3259	68.4	23.27	3.74179	1.54669	1.27454
119409_obj	3259	101.58	34.16	5.55689	2.27052	1.29125
96047_obj	3259	48.89	9.25	2.67451	0.614822	2.12103
115950_obj	3256	538.93	6.92	29.4819	0.459953	6.0022
101122_obj	3255	13379.8	2501.23	731.935	166.25	2.13836
118482_obj	3250	51.51	19.47	2.81783	1.29412	1.12262
116571_obj	3249	28	10.64	1.53173	0.707212	1.11495
112796_obj	3247	29.09	5.86	1.59136	0.389498	2.03057
118723_obj	3245	19.79	7.8	1.0826	0.518445	1.06224
626918_obj	3243	9.13	3.27	0.499453	0.217348	1.20034
823874_obj	3243	10.36	0.82	0.56674	0.0545032	3.37827
823875_obj	3243	10.71	1.41	0.585886	0.0937188	2.64421
85808_obj	3241	30.01	9.89	1.64168	0.657361	1.32042
78746_obj	3238	13.38	3.27	0.731947	0.217348	1.75173
80628_obj	3233	17.07	1.79	0.933807	0.118976	2.97245
105639_obj	3228	3238.27	0.94	177.148	0.0624792	11.4693
96319_obj	3228	41.98	1.3	2.2965	0.0864074	4.73214
821730_obj	3221	13.21	3.8	0.722648	0.252576	1.51658
821733_obj	3221	13.97	4.91	0.764223	0.326354	1.22756
111071_obj	3217	3571.35	7.81	195.369	0.519109	8.55595
72068_obj	3216	25.6	6.28	1.40044	0.417414	1.74633
110511_obj	3215	68.32	21.39	3.73742	1.42173	1.39439
72535_obj	3215	24.49	4.62	1.33972	0.307079	2.12525
114818_obj	3212	50.42	16.05	2.75821	1.0668	1.37044
115391_obj	3210	463.92	3.71	25.3786	0.246594	6.68533
121060_obj	3209	26.93	9.11	1.47319	0.605517	1.28271
99601_obj	3209	917.35	6.6	50.1833	0.438684	6.83788
118492_obj	3206	149.28	13.34	8.1663	0.886673	3.20321
107767_obj	3202	203.59	79.69	11.1373	5.29678	1.07221
106311_obj	3194	16.67	3.86	0.911926	0.256564	1.8296
117051_obj	3191	43	12.69	2.3523	0.84347	1.47966
308672_obj	3190	13.74	5.58	0.751641	0.370887	1.01906
308673_obj	3190	14.2	4.87	0.776805	0.323696	1.26292
344302_obj	3190	15.57	4.98	0.851751	0.331007	1.36357
344312_obj	3190	15.61	5.84	0.853939	0.388169	1.13745
80460_obj	3188	24.41	7.72	1.33534	0.513127	1.37982
117753_obj	3180	31.96	12.21	1.74836	0.811565	1.10722
794438_obj	3179	16.48	2.07	0.901532	0.137587	2.71203
794451_obj	3179	14.34	3.54	0.784464	0.235294	1.73724
80525_obj	3179	21.82	4.86	1.19365	0.323031	1.88564
100770_obj	3175	31.33	11.35	1.71389	0.754403	1.18387
499521_obj	3175	21.53	5.26	1.17779	0.349618	1.75223
499532_obj	3175	22.46	5.12	1.22867	0.340312	1.85216
606852_obj	3175	21.25	7.69	1.16247	0.511133	1.18543
606864_obj	3175	21.41	4.99	1.17123	0.331672	1.82019
111173_obj	3173	774.23	156.4	42.3539	10.3955	2.02654
773_obj	3173	101.29	2.24	5.54103	0.148887	5.21787
606844_obj	3172	11.4	4.51	0.623632	0.299767	1.05685
113097_obj	3171	117.01	43.46	6.40098	2.88867	1.14789
116534_obj	3168	28.23	8.63	1.54431	0.573612	1.42881
115027_obj	3167	23.91	4.33	1.30799	0.287803	2.18419
115584_obj	3161	165.26	27.04	9.04048	1.79727	2.33059
115740_obj	3161	15.11	1.24	0.826586	0.0824194	3.32611
100396_obj	3158	48.04	19.42	2.62801	1.29079	1.02571
75749_obj	3158	25.34	1.29	1.38621	0.0857428	4.01499
106975_obj	3156	17.27	6.81	0.944748	0.452642	1.06156
121140_obj	3152	36.1	11.9	1.97484	0.79096	1.32006
117094_obj	3149	27.2	11.19	1.48796	0.743769	1.00041
106646_obj	3148	19.84	3.01	1.08534	0.200066	2.43959
114778_obj	3148	5358.84	1.54	293.153	0.10236	11.4838
96517_obj	3147	29.17	7.85	1.59573	0.521768	1.61274
111117_obj	3145	41.67	1.2	2.27954	0.0797607	4.83692
120548_obj	3144	96.88	29.21	5.29978	1.94151	1.44875
110676_obj	3142	290.53	27.03	15.8933	1.79661	3.14507
118379_obj	3141	370.74	0.04	20.2812	0.00265869	12.8971
112959_obj	3138	29.3	11.93	1.60284	0.792954	1.01532
100199_obj	3135	15.68	5.75	0.857768	0.382187	1.16631
122325_obj	3133	74.65	29.81	4.0837	1.98139	1.04336
72670_obj	3130	12.68	2.47	0.693654	0.164174	2.07899
300121_obj	3129	3.14	1.06	0.171772	0.0704553	1.28572
353300_obj	3129	1.97	0.8	0.107768	0.0531738	1.01914
353305_obj	3129	3.47	1.21	0.189825	0.0804254	1.23895
442566_obj	3127	17.05	4.55	0.932713	0.302426	1.62485
442568_obj	3127	16.09	3.74	0.880197	0.248588	1.82407
123083_obj	3125	129.26	33.72	7.07112	2.24128	1.65762
99023_obj	3125	20.83	5.43	1.1395	0.360917	1.65866
118637_obj	3123	93.51	14.77	5.11543	0.981722	2.38147
821804_obj	3118	46.39	1.15	2.53775	0.0764374	5.05313
821805_obj	3118	46.52	2.88	2.54486	0.191426	3.73273
821806_obj	3118	45.84	1.85	2.50766	0.122964	4.35003
821807_obj	3118	41.96	2.52	2.2954	0.167498	3.77654
116860_obj	3117	10.66	1.61	0.583151	0.107012	2.44609
115034_obj	3112	40.66	0.01	2.22429	0.000664673	11.7084
703516_obj	3111	9.41	2.51	0.51477	0.166833	1.62553
703521_obj	3111	8.08	3.17	0.442013	0.210701	1.06889
716305_obj	3111	8.51	2.4	0.465536	0.159521	1.54514
79171_obj	3111	17.75	4.23	0.971007	0.281157	1.78811
797306_obj	3111	8.28	2.5	0.452954	0.166168	1.44672
798078_obj	3111	10.1	3.13	0.552516	0.208043	1.40914
798123_obj	3111	8.31	3.25	0.454595	0.216019	1.07343
121816_obj	3106	55.18	11.78	3.0186	0.782984	1.94682
100381_obj	3104	892.49	2.61	48.8233	0.17348	8.13666
809936_obj	3104	6.48	2.43	0.354486	0.161515	1.13406
121111_obj	3101	150.28	49.14	8.22101	3.2662	1.3317
109732_obj	3099	18.07	3.91	0.988512	0.259887	1.92737
98683_obj	3093	19.61	0.12	1.07276	0.00797607	7.07143
548290_obj	3091	9.37	1.69	0.512582	0.11233	2.19004
548299_obj	3091	8.92	1.64	0.487965	0.109006	2.16237
189626_obj	3081	7.56	2.61	0.413567	0.17348	1.25335
193540_obj	3081	8.8	2.35	0.4814	0.156198	1.62386
193541_obj	3081	9.18	3.47	0.502188	0.230641	1.12258
119859_obj	3080	62.42	19.97	3.41466	1.32735	1.36319
112316_obj	3078	22.69	4.5	1.24125	0.299103	2.05308
121693_obj	3075	228.18	45.84	12.4825	3.04686	2.03451
207630_obj	3075	6.46	0.75	0.353392	0.0498504	2.82559
207631_obj	3075	6.59	0.87	0.360503	0.0578265	2.64021
83588_obj	3073	45.68	5.71	2.49891	0.379528	2.71902
788873_obj	3072	11.9	3.97	0.650985	0.263875	1.30277
119877_obj	3066	54.44	14.92	2.97812	0.991692	1.58644
122173_obj	3064	148.18	45.09	8.10613	2.99701	1.43549
98514_obj	3064	33.51	8.59	1.83315	0.570954	1.68288
116484_obj	3063	21.62	0.26	1.18271	0.0172815	6.09673
255613_obj	3060	54.78	21.9	2.99672	1.45563	1.04174
[truncated: 4,243 more rows]
